# Supplementary material for: RegAB Homolog of Burkholderia pseudomallei is the Master Regulator of Redox Control and involved in Virulence
Source: PLoS Pathog. 2021 May 28;17(5):e1009604. doi: 10.1371/journal.ppat.1009604 (PMC8191878; doi:10.1371/journal.ppat.1009604)
Supplement: S1 Table — (XLSX) [file ppat.1009604.s011.xlsx]

## Sheet: S1 table - stains
Strain or plasmid	Characteristics	Source or reference
Strains
E. coli
DH5α	Cloning host	Invitrogen
DH5α(pTNS3)	Helper strain for conjugal transfer; Apr	[1]
HB101(pRK2013)	Helper strain for conjugal transfer	[2]
S-17.1 λ pir	Strain with broad-host-range conjugal transfer function	[3]
SM10	Mobilizing strain; RP4 tra genes integrated in chromosome; KmR TcR	[3]
B. pseudomallei
E8	B. pseudomallei strain E8 wild type, soil isolate	[4]
BpE8Tn5DregB	E8 derivate, BPSL0201 ORF disrupted by Tn5-OT182; Tcr	This study
BpE8DBPSL0202	E8 derivate, ORF BPSL0202 deleted	This study
BpE8DBPSL2314	E8 derivate, ORF BPSL2314 deleted	This study
BpE8DBPSS0031	E8 derivate, ORF BPSL0031 deleted	This study
BpE8DBPSL0502	E8 derivate, ORF BPSL0502 deleted	This study
BpE8DBPSL1607	E8 derivate, ORF BPSL1607 deleted	This study
BpE8DBPSL2309	E8 derivate, ORF BPSL2309 deleted	This study
BpE8DBPSL2351	E8 derivate, ORF BPSL2351 deleted	This study
BpE8DBPSL2355	E8 derivate, ORF BPSL2355 deleted	This study
BpE8DBPSL2646	E8 derivate, ORF BPSL2646 deleted	This study
BpE8DBPSS0235	E8 derivate, ORF BPSS0235 deleted	This study
BpE8DBPSS1159	E8 derivate, ORF BPSS1159 deleted	This study
BpE8Tn5DregB::regB	BpE8Tn5::regB mutant with chromosomal miniTn7-Km-BPSL0201 (complemented mutant)	This study
BpE8Tn5DregB::regB-regA	BpE8Tn5ΔregB mutant with chromosomal miniTn7-Km-BPSL0201-BPSL0202 (complemented mutant)	This study
BpE8DBPSL0202::BPSL0201-BPSL0202	BpΔBPSL0202 mutant with chromosomal miniTn7-Km-BPSL0201-BPSL0202 (complemented mutant)	This study
BpE8DBPSL2314::BPSL2314	BpΔBPSL2314 mutant with chromosomal miniTn7-Km-BPSL2314 (complemented mutant)	This study
BpE8DBPSS0031::BPSS0031	BpΔBPSS0031 mutant with chromosomal miniTn7-Km-BPSS0031 (complemented mutant)	This study
BpE8DBPSL0502::BPSL0502	BpΔBPSL0502 mutant with chromosomal miniTn7-Zeo-BPSL0502 (complemented mutant)	This study
BpE8DBPSL1607::BPSL1607	BpΔBPSL1607 mutant with chromosomal miniTn7-Km-BPSL1607 (complemented mutant)	This study
BpE8DBPSL2309::BPSL2309	BpΔBPSL2309 mutant with chromosomal miniTn7-Km-BPSL2309 (complemented mutant)	This study
BpE8DBPSL2351::BPSL2351_1	BpΔBPSL2351 mutant with chromosomal miniTn7-Km-BPSL2351 (complemented mutant with 233 bp upstream region)	This study
BpE8DBPSL2351::BPSL2351_2	BpΔBPSL2351 mutant with chromosomal miniTn7-Km-BPSL2351 (complemented mutant with 471 bp upstream region)	This study
BpE8DBPSL2355::BPSL2355	BpΔBPSL2355 mutant with chromosomal miniTn7-Km-BPSL2355 (complemented mutant)	This study
BpE8DBPSL2646::BPSL2646	BpΔBPSL2646 mutant with chromosomal miniTn7-Km-BPSL2646 (complemented mutant)	This study
BpE8DBPSS0235::BPSS0235	BpΔBPSS0235 mutant with chromosomal miniTn7-Km-BPSS0235 (complemented mutant)	This study
BpE8DBPSS1159::BPSS1159	BpΔBPSS1159 mutant with chromosomal miniTn7-Km-BPSS1159 (complemented mutant)	This study
References:
1. Choi KH , Mima T , Casart Y, Rholl D, Kumar A, Beacham IR, Schweizer HP. Genetic tools for select-agent-compliant manipulation of Burkholderia pseudomallei. Appl Environ Microbiol. 2008;74(4):1064-75 DOI10.1128/AEM.02430-07
2. Phandnis S H and Das HK. Use of the plasmid pRK 2013 as a vehicle for transposition in Azotobacter vinelandii. J. Biosci., Vol. 12, Number 2, June 1987, pp. 131–135.
3. Simon R, Priefer U, and Puehler A. A Broad Host Range Mobilization System for In Vivo Genetic Engineering: Transposon Mutagenesis in Gram Negative Bacteria. Nature biotechnology. 1983;1(9):784-791 DOI10.1038/nbt1183-784
4. Wuthiekanun V, Smith MD, Dance DA, Walsh AL, Pitt TL, White NJ. Biochemical characteristics of clinical and environmental isolates of Burkholderia pseudomallei. J Med Microbiol. 1996;45(6):408-12. doi: 10.1099/00222615-45-6-408.

## Sheet: S1 table - plasmids
Plasmids	Characteristics	Source or reference
pOTI82	pSUP102(GM)::Tn5-OT182 CmR GmR AmpR TcR	[1]
pBAKA-tetRA	Conjugative suicide vector based on asdPa, containing pheSTcr cassette and FRT sites from pFRTT1 plasmid	[2]
pBAKA-tetRA-ΔBPSL0202	pBAKA-tetRA containing 625 bp upstream fragment and 660 bp fragment downstream of ORF BPSL0202	This study
pBAKA-tetRA-ΔBPSL2314	pBAKA-tetRA containing 705 bp upstream fragment and 722 bp fragment downstream of ORF BPSL2314	This study
pBAKA-tetRA-ΔBPSS0031	pBAKA-tetRA containing 724 bp upstream fragment and 678 bp fragment downstream of ORF BPSS0031	This study
pBAKA-tetRA-ΔBPSL0502	pBAKA-tetRA containing 847 bp upstream fragment and 765 bp fragment downstream of ORF BPSL0502	This study
pBAKA-tetRA-ΔBPSL1607	pBAKA-tetRA containing 604 bp upstream fragment and 711 bp fragment downstream of ORF BPSL1607	This study
pBAKA-tetRA-ΔBPSL2309	pBAKA-tetRA containing 700 bp upstream fragment and 766 bp fragment downstream of ORF BPSL2309	This study
pBAKA-tetRA-ΔBPSL2351	pBAKA-tetRA containing 702 bp upstream fragment and 756 bp fragment downstream of ORF BPSL2351	This study
pBAKA-tetRA-ΔBPSL2355	pBAKA-tetRA containing 633 bp upstream fragment and 675 bp fragment downstream of ORF BPSL2355	This study
pBAKA-tetRA-ΔBPSL2646	pBAKA-tetRA containing 695 bp upstream fragment and 700 bp fragment downstream of ORF BPSL2646	This study
pBAKA-tetRA-ΔBPSS0235	pBAKA-tetRA containing 620 bp upstream fragment and 715 bp fragment downstream of ORF BPSS0235	This study
pBAKA-tetRA-ΔBPSS1159	pBAKA-tetRA containing 805 bp upstream fragment and 700 bp fragment downstream of ORF BPSS1159	This study
pFLPe4	Apr Kmr; pFLPe3 with PS12 promoter inserted in front of nptI	[3]
pUC18T-mini-Tn7-Zeo-loxP	Apr Zeor ; mobilisable mini-Tn7base vector with loxP-PEM7-ble-loxP fragment	[3]
pUC18T-mini-Tn7T-Zeo-FRT	Apr Zeor; pUC18T-mini-Tn7T with FRT- PEM7-ble -FRT from pFZE1	[3]
pUC18T-mini-Tn7T-Km-FRT	Apr Kmr; pUC18T-mini-Tn7T with FRT-nptII-FRT fragment from pFKM2	[3]
pUC18TminiTn7-Zeo-BPSL0201	pUC18T-mini-Tn7-Zeo-loxP containing BPSL0201 ORF plus 303 bp upstream region	This study
pUC18TminiTn7-Zeo-BPSL0201-BPSL0202	pUC18T-mini-Tn7-Zeo-loxP containing BPSL0201 and BPSL0202 ORF plus 303 bp upstream region	This study
pUC18T-mini-Tn7T-Km-BPSL0201-BPSL0202	pUC18T-mini-Tn7T-Km-FRT containing BPSL0201 and BPSL0202 ORF plus 332 bp upstream region	This study
pUC18T-mini-Tn7T-Km-BPSL2314	pUC18T-mini-Tn7T-Km-FRT containing BPSL2314 ORF plus 315 bp upstream region	This study
pUC18T-mini-Tn7T-Km-BPSS0031	pUC18T-mini-Tn7T-Km-FRT containing BPSS0031 ORF plus 258 bp upstream region	This study
pUC18T-mini-Tn7T-Km-BPSL0502	pUC18T-mini-Tn7T-Zeo-FRT containing BPSL0502-0501 ORF plus 841 bp upstream region	This study
pUC18T-mini-Tn7T-Km-BPSL1607	pUC18T-mini-Tn7T-Km-FRT containing BPSL1607 ORF plus 354 bp upstream region	This study
pUC18T-mini-Tn7T-Km-BPSL2309	pUC18T-mini-Tn7T-Km-FRT containing BPSL2309 ORF plus 180 bp upstream region	This study
pUC18T-mini-Tn7T-Km-BPSL2351_1	pUC18T-mini-Tn7T-Km-FRT containing BPSL2351 ORF plus 233 bp upstream region	This study
pUC18T-mini-Tn7T-Km-BPSL2351_2	pUC18T-mini-Tn7T-Km-FRT containing BPSL2351 ORF plus 471 bp upstream region	This study
pUC18T-mini-Tn7T-Km-BPSL2355	pUC18T-mini-Tn7T-Km-FRT containing BPSL2355 ORF plus 217 bp upstream region	This study
pUC18T-mini-Tn7T-Km-BPSL2646	pUC18T-mini-Tn7T-Km-FRT containing BPSL2646 ORF plus 195 bp upstream region	This study
pUC18T-mini-Tn7T-Km-BPSS0235	pUC18T-mini-Tn7T-Km-FRT containing BPSS0235 ORF plus 372 bp upstream region	This study
pUC18T-mini-Tn7T-Km-BPSS1159	pUC18T-mini-Tn7T-Km-FRT containing BPSS1159 ORF plus 342 bp upstream region	This study
References:
1. Merriman TR and Lamont IL. Construction and use of a self-cloning promoter probe vector for Gram-negative bacteria. Gene. 1993;126(1):17-23 https://doi.org/10.1016/0378-1119(93)90585-Q
2. Werten S, Kohler C, Bayer NJ, Steinmetz I, Hinrichs W. Structural analysis and knock-out of a Burkholderia pseudomallei homolog of the eukaryotic transcription coactivator PC4. Gene. 2016;577(2):140-7. doi: 10.1016/j.gene.2015.11.037.
3. Choi KH , Mima T , Casart Y, Rholl D, Kumar A, Beacham IR, Schweizer HP. Genetic tools for select-agent-compliant manipulation of Burkholderia pseudomallei. Appl Environ Microbiol. 2008;74(4):1064-75 DOI10.1128/AEM.02430-07

## Sheet: S1 table -  primers
Designation	Sequence 5´-> 3´	restriction side
Mutagensis (pBAKA-tetRA).
Bpsl0202upfragHindIII	ATGAAGCTTCTGAGAAGCCGCGCGTCGGAG	HindIII
Bpsl0202upfragPstI	ATGCTGCAGGTTGTGCGCCTGCCGCACCGCGTAG	PstI
Bpsl0202downfragKpnI	ATGGGTACCGCTCGCGGAGAACAACAACAAC	KpnI
Bpsl0202downfragEcoRI	ATGGAATTCGTGATCGAGAAGCTGCTCGAG	EcoRI
BPSL0502upHindIII	ATGAAGCTTAAGCGCGATGAAGAAGATGC	HindIII
BPSL0502upSbfI	ATGCCTGCAGGGAACAGGAAATGGTAGAGCG	SbfI
BPSL0502dwKpnI	ATGGGTACCGCTTCATCGTGTTCTACACG	KpnI
BPSL0502dwSacI	ATGGAGCTCGGTCTTCATCTTGACGAACG	SacI
BPSL1607upHindIII	ATGAAGCTTCCGCGCGATTTGTTTGACGC	HindIII
BPSL1607upSbfI	ATGCCTGCAGGTATCGAGCTTGCCCGGATGC	SbfI
BPSL1607dwKpnI	ATGGGTACCGTTCTCGAAGGACCGCTACC	KpnI
BPSL1607dwEcoRI	ATGGAATTCATCGGCATCGTCGTTGTCGG	EcoRI
BPSL2309upHindIII	ATGAAGCTTAGCTGGTACGTCTACTCCGC	HindIII
BPSL2309upSbfI	ATGCCTGCAGGACTGCTTCACGTAGTCGCGG	SbfI
BPSL2309dwKpnI	ATGGGTACCACATGTTCGTGTGGCGCTCG	KpnI
BPSL2309dwEcoRI	ATGGAATTCACGTGAGGATCATCTCGGCC	EcoRI
BPSL2314upHindIIIfw	ATGAAGCTTACGACAGCATCGCGCAAAGC	HindIII
BPSL2314upHindIIIrev	ATGAAGCTTACTTCGAAATCCGGCTGGCG	HindIII
BPSL2314dwKpnI	ATGGGTACCAGCAACAAGGAGATCGCGCG	KpnI
BPSL2314dwEcoRI	ATGGAATTCTTGCAGCTCGTCCTTCAGCC	EcoRI
BPSL2351upHindIII	ATGAAGCTTATTCGCCGTCCTGCTATGGC	HindIII
BPSL2351upSbfI	ATGCCTGCAGGTGATACCAGACCATCGCGGC	SbfI
BPSL2351dwKpnI	ATGGGTACCCCTGCTGTTCTGGCTGTTCC	KpnI
BPSL2351dwEcoRI	ATGGAATTCACGTTCAGCAGCCAGAACGC	EcoRI
BPSL2355upHindIII	ATGAAGCTTGATGATCCTCGGGCACATGC	HindIII
BPSL2355upSbfI	ATGCCTGCAGGACACCATTTCGTGCGCGTGC	SbfI
BPSL2355dwKpnI	ATGGGTACCCTCGTCGGCTGGCGCTTCTG	KpnI
BPSL2355dwEcoRI	ATGGAATTCGCGATGGTGTGCCGGCCATC	EcoRI
BPSL2646upHindIII	ATGAAGCTTATCTCCTGCTGAGGCAAGCG	HindIII
BPSL2646upSbfI	ATGCCTGCAGGTCGCGCAGAACGGAATGTGG	SbfI
BPSL2646dwKpnI	ATGGGTACCCACGCACCTGATGTGCAACC	KpnI
BPSL2646dwEcoRI	ATGGAATTCTTCATGGTGTCATGCGGGCC	EcoRI
BPSS0031upHindIIIfw	ATGAAGCTTGCGCATTCTTGTCGCAGTCG	HindIII
BPSS0031upHindIIIrev	ATGAAGCTTTGCAGAGATGACGCATCGCG	HindIII
BPSS0031dwKpnIfw	ATGGGTACCCCGCACGCTGTCGAAATTCC	KpnI
BPSS0031dwKpnIrev	ATGGGTACCGCTGCTCGATCTCGTGATCG	KpnI
BPSS0235upHindIII	ATGAAGCTTCTGTGGATTCGCCATCGACG	HindIII
BPSS0235upSbfI	ATGCCTGCAGGTCGTGCCGAACTGATACGCC	SbfI
BPSS0235dwKpnI	ATGGGTACCCGTTACGCGGTGTCGATTCC	KpnI
BPSS0235dwEcoRI	ATGGAATTCTGTTCGGCGGGAAAGAACGG	EcoRI
BPSS1159upHindIII	ATGAAGCTTGACTGGTATTGCGACCTGCC	HindIII
BPSS1159upSbfI	ATGCCTGCAGGCGTAGTTCGCGACGAACAGG	SbfI
BPSS1159dwKpnI	ATGGGTACCCACCTGCATGTACTCGGACG	KpnI
BPSS1159dwEcoRI	ATGGAATTCCGACGAGATGATCTTGCGCG	EcoRI
Verification of Mutagensis.
BPSL0202ÜPfor	TCACCGTCGATCTGCACCTC	-
BPSL0202ÜPrev	GCTGGATGTGCTCCCATTCG	-
BPSL0502ÜPfw	GTTCAACTACCAGACGATGC	-
BPSL0502ÜPdw	TTCCCATTCGGATTCGATCG	-
BPSL1607ÜPfor	TTACCGGCATCGAAAGCGGG	-
BPSL1607ÜPrev	TCCTTCGCGTTCTTCACCGC	-
BPSL2309ÜPfw	CTTTCCATACTTCGGCGGCG	-
BPSL2309ÜPrev	ATCACCATGCTCTTGCCGCG	-
BPSL2314ÜPfw	CTCGATCTGAACATGCCGGG	-
BPSL2314ÜPrev	TCAACTGGTCGGGATCGACC	-
BPSL2351ÜPfw	CTTCTACGTCGTGATCGGCC	-
BPSL2351ÜPrev	TCGTGCCGAGATGCTTGAGC	-
BPSL2355ÜPfw	TCGACATCGCATTGCTGCCG	-
BPSL2355ÜPrev	TCACCGACGATTCGACGAGC	-
BPSL2646ÜPfw	AGCCGCTCAAGATGACGTCC	-
BPSL2646ÜPrev	CGATGTACACATAGCCCGCG	-
BPSS0031ÜPfw	GGGATCGCTGAAGACCATCG	-
BPSS0031ÜPrev	TGTAACGCGACGACACGTCG	-
BPSS0235ÜPfw	GGATTCTCGCGTCGAACAGC	-
BPSS0235ÜPrev	GTTGATGCCGTGCTGATCGC	-
BPSS1159ÜPfw	GGGCAAGTCGATGGTGATCG	-
BPSS1159ÜPrev	GCGCACGTTGTAGTCGATCG	-
Complementation using pUC18T-mini-Tn7-Zeo-loxP.
ΔBPSL0201 F	CCGCTAGCTAACTAGTTTGCCCACATTCCGGCTTG	SpeI
ΔBPSL0201 R	CCGATCACTTAAGCTTATCACTCCATCTGGTCTATCCG	HindIII
ΔBPSL0201 R L	CCGATCACTTAAGCTTTTACTGCCGCACCGGCTTCTTC	HindIII
Complementation using pUC18T-mini-Tn7T-Km-FRT.
0202upkomHindIII	ATGAAGCTTGACGCTTTTTATCGCAACTCTCTACTGTCGGCGCCGATGTTCATTTCT	HindIII
0202dwkomKpnI	ATGGGTACCAACGGTCCAACTGCGGGAT	KpnI
BPSL1607upkomHindIIIfor	ATGAAGCTTCCGCGCGATTTGTTTGACGC	HindIII
BPSL1607dwkomEcoRIrev	ATGGAATTCATCGGCATCGTCGTTGTCGG	EcoRI
BPSL2309komHindIIIfor	ATGAAGCTTCGCGCCCTCTAGTTCTTTCGAAC	HindIII
BPSL2309komHindIIIrev	ATGAAGCTTGTTGAACCACGCGTACTCGACGC	HindIII
BPSL2314komKpnIfor	ATGGGTACCGCAGGTGCTGTTCATCCTGC	KpnI
BPSL2314komEcoRIrev	ATGATGAATTCGGAGTTGACGTTCCAGGTGG	EcoRI
BPSL2351komKpnIfor (BpE8DBPSL2351::BPSL2351_1)	ATGGGTACCATTGACACGCCGCCTTTCCC	KpnI
BPSL2351komKpnIflong (BpE8DBPSL2351::BPSL2351_2)	ATGGGTACCTGGATCGTCGCGCGATCACG	KpnI
BPSL2351komHindIIIrev (BpE8DBPSL2351::BPSL2351_1 and 2)	ATGAAGCTTTGATGGCTCCGAACGCAACG	HindIII
BPSL2355komKpnIfor	ATGGGTACCACGCTCGCGATCGGCATCGC	KpnI
BPSL2355komEcoRIrev	ATGATGAATTCTGCGTCGCGCAAAGGCGTCG	EcoRI
BPSL2646kHindIIIfor	ATGAAGCTTGAACTCACGGCAACTTCGCC	HindIII
BPSL2646komHindIIIrev	ATGAAGCTTGCGAAAGTGCGAGGAAACCG	HindIII
BPSS0031komKpnIfor	ATGGGTACCTTTCAAGCGGCTCGTGCTCG	KpnI
BPSS0031komHindIIIrev	ATGAAGCTCGGAAGGAGCATCGACATCG	HindIII
BPSS0235komKpnIfor	ATGGGTACCTGTGGATTCGCCATCGACGC	KpnI
BPSS0235komEcoRIrev	ATGATGAATTCTGTTCGGCGGGAAAGAACGG	EcoRI
BPSS1159komHindIIIfor	ATGAAGCTTGATGCCGATCCGGTTATCGCCTCGCG	HindIII
BPSS1159komHindIIIrev	ATGAAGCTTGTATTCCATGCCTTCGCGGCTCGTCCAC	HindIII
Complementation using pUC18T-mini-Tn7T-Zeo-FRT.
BPSL05020501fHIIIkomp	ATGAAGCTTCTCGACGCTGCACGATCTCG	HindIII
BPSL05020501dwHIIIkomp	ATGAAGCTTTATCGGGAACGAACGCGCGG	HindIII
qRT PCR.
BPSL0202_forward	GCGGCAGGCGCACAACAAG
BPSL0202_reverse	GCACAGCGGCGCGATGAG
BPSL0502_forward	CCTGTTCGTTCCGCTCACGCTC
BPSL0502_reverse	ATGCCCGTCGTCACGCCC
BPSL1259_forward	GGCCCGGATCGAGCGCAG
BPSL1259_reverse	CGGCATCATCGCCCAGTGCAG
BPSL1607_forward	GCTCTCGCCCACCGCGAC
BPSL1607_reverse	ACTTTCGCCGCCTTCTCGCC
BPSL2307_forward	CCTGCTCAGCTATCCGCCGAC
BPSL2307_reverse	GCCGACGACGCCCGACAC
BPSL2309_forward	CGCTCGTGCCCGACCATTTCC
BPSL2309_reverse	CGCTGCCGCTGTCCTTCATTTC
BPSL2314_forward	ACGACCACACGCTCTTTCGCAG
BPSL2314_reverse	GCTTCACGCCCTCGACGCC
BPSL2351_forward	AGCCGCACGATCCATACGCAG
BPSL2351_reverse	GAGCGAGCCGAGCCAGCC
BPSL2355_forward	CCGCTCGACGAACCACAGCC
BPSL2355_reverse	GCCGCCGAAGCCGAACAC
BPSL2356_forward	CGCAAATACACGGGCGGCAC
BPSL2356_reverse	AGATACGGCAGCGAGAAGCGG
BPSL2362_forward	CGCTCAACACGTATCCGCAGCC
BPSL2362_reverse	ATCGCCTCGTAGTTCGTCGCC
BPSL2363_forward	CGCCGACGACCGACAGCC
BPSL2363_reverse	GCGCGAACAGTTGACGCACC
BPSL2368_forward	GTCGAGACGCTCGCCGCC
BPSL2368_reverse	CCGCCGATCACGCCCACC
BPSL2369_forward	AGCACGAGGCGACGACGAC
BPSL2369_reverse	GCAGAAGCCGCCGACGATGAG
BPSL2372_forward	TGCCCGATCTGTCTGCGCTC
BPSL2372_reverse	CGTCCGTCTCGCCCACCC
BPSL2376_forward	ACTCGCCGAACGCCACGAC
BPSL2376_reverse	AAGCACTCGACGAGCCGGAAG
BPSL2377_forward	CGGACGACGCCCATTTCCTGC
BPSL2377_reverse	AACCATTCCGCCACCTCCACC
BPSL2378_forward	TCGAACCGCAACGCGACCTAC
BPSL2378_reverse	TCGAGCGCGACGACTTCGAC
BPSL2646_forward	CTACAGCACGCGGGCGGAC
BPSL2646_reverse	GCGAGAACGGCAGCACGAGG
BPSL2840_forward	ACGCACCAGAAGACGGGCAG
BPSL2840_reverse	CCGATCAGGATCGCGGCGAG
BPSS0030_forward	TCTCGATCCGCCGCAGCAC
BPSS0030_reverse	CGACAGCCGCCAACTCTGCC
BPSS0031_forward	TCTGCGACGACGCGCATCC
BPSS0031_reverse	CGTTCAGCGAGCCGAGCACC
BPSS0032_forward	GACGGCAGCGAAACGGCAC
BPSS0032_reverse	TCGACGATGAGCGACGGCAC
BPSS0235_forward	TCGTTCCCGCCGCAAGACC
BPSS0235_reverse	CGCATCACGCCGTAGACCACC
BPSS0368_forward	CACCGACGAACCGCCCGAC
BPSS0368_reverse	AGCCGCTGCTCTGGACGAC
BPSS1163_forward	GATCGTCCGCGAGTCGAGCC
BPSS1163_reverse	ATTCCGCCGCCGAGTAGCC
BPSS1487_forward	GCGTGAAAGGCGGCGTGAAG
BPSS1487_reverse	CGCGGCGAGGAAGTCGGAG
BPSS1613_forward	AGATCTATCGCGGCCTGCTGG
BPSS1613_reverse	GTTCGCCTCGTGCAGCGTC
BPSS1834_forward	GCGCACCGTCGTCGTGTTC
BPSS1834_reverse	CGTAGCCATCGCCCAGTAGCC
BPSS1835_forward	CGACCGCTTCGTCGAAAAGCC
BPSS1835_reverse	GACCACGCCCTCGCACACC
BPSS1897_forward	CGCAGCCGAGCGAGAAGCAG
BPSS1897_reverse	GCCGAGGATCGACCGTCGAG
BPSS1917_forward	GCATCATCCCGTTCGCGCAG
BPSS1917_reverse	GCCGTCATCGTGCCGAGCAG
BPSS1522_forward	AAGCAGGTGCTCAAGCTGAT
BPSS1522_reverse	TATCGATACGCCCAGTGGAT
BPSS1524_forward	CGTGTACGAGCACGTCAGTT
BPSS1524_reverse	ATCGCCGGAAAATAGACCTT
BPSS1529_forward	GGACTACATCTCGGCCAAAG
BPSS1529_reverse	ATCAGCTTGTCCGGATTGAT
BPSS0518_forward	GGCAAATGCTTTGGTTGATT
BPSS0518_reverse	GTCCTTCATCTCGACCTTGC
