# Supplementary material for: RegAB Homolog of Burkholderia pseudomallei is the Master Regulator of Redox Control and involved in Virulence
Source: PLoS Pathog. 2021 May 28;17(5):e1009604. doi: 10.1371/journal.ppat.1009604 (PMC8191878; doi:10.1371/journal.ppat.1009604)
Supplement: S2 Table — (XLSX) [file ppat.1009604.s012.xlsx]

## Sheet: anaerob without nitrate
S2 table: Gene expression ratios of the wild type compared to the respective DregA, DnarL and Dfnr mutant.
Culture condition: 30 min anaerobe in LB without NO3
	Gene locusa	Ratio wt vs. DregA [log2]b	Ratio wt vs. DnarL [log2]b	Ratio wt vs. Dfnr [log2]b	Definitiona	Mainrolea	Subrolea
1. genes dependent by: RegA/NarL/CrpFNR	BPSL2307	3.22332	4.27994	-1.84036	nitrite/nitrate transporter	Energy metabolism	Nitrate respiration
	BPSL2308	3.22688	4.2044	-1.32521	nitrite/nitrate transporter	Energy metabolism	Nitrate respiration
	BPSL2309	3.7606	5.09274	-1.37923	respiratory nitrate reductase alpha chain	Energy metabolism	Nitrate respiration
	BPSL2312	2.15489	3.99203	-1.13302	putative respiratory nitrate reductase gamma chain	Energy metabolism	Nitrate respiration
2. genes dependent by: RegA/NarL	BPSL1256	1.28637	1.53554	-0.0822166	putative cytochrome c precursor	Energy metabolism	Electron transport
	BPSL2310	3.77456	4.89671	-0.994255	respiratory nitrate reductase beta chain	Energy metabolism	Nitrate respiration
	BPSL2311	1.88644	3.95071	-1.12299	putative respiratory nitrate reductase delta chain	Energy metabolism	Nitrate respiration
3. genes dependent by: RegA/CrpFNR	BPSL1607	1.5863	0.753409	3.15932	nitrous-oxide reductase precurser	Energy metabolism	Nitrate respiration
	BPSL2363	1.60686	0.344361	3.50684	putative 2-nitropropane dioxygenase	Energy metabolism	Nitroalkane metabolism
	BPSL2377	2.58868	0.549883	4.95011	cation-binding hemerythrin HHE family protein	Central intermediary metabolism	Unknown substrate (oxygen?)
	BPSL2378	1.93035	0.550364	2.89802	ubiquinol oxidase polypeptide II precursor	Energy metabolism	Electron transport
	BPSS0234	3.48773	-0.110033	-2.60512	cytochrome bd ubiquinol oxidase subunit II	Energy metabolism	Electron transport
	BPSS0235	4.6073	-0.0818284	-2.68966	cytochrome bd ubiquinol oxidase subunit I	Energy metabolism	Electron transport
	BPSS1897	2.23458	0.351149	2.25942	cytochrome o ubiquinol oxidase subunit II	Energy metabolism	Electron transport
	BPSS2282	1.39272	0.289072	4.7332	ribonucleoside-diphosphate reductase alpha chain	Purines, pyrimidines, nucleosides, and nucleotides	2'-Deoxyribonucleotide metabolism
4. genes dependent by: NarL/CrpFNR	BPSL0587	-0.169012	1.28947	2.08654	phage integrase family protein	DNA metabolism	DNA replication, recombination, and repair
	BPSL0588	-0.448183	1.28712	2.20786	hypothetical protein	Unknown function
	BPSL0690	0.634072	1.27392	3.20021	hypothetical protein	Unknown function
	BPSL0865	0.0985636	1.15888	-1.5458	hypothetical protein	Unknown function
	BPSL1393	-0.125681	1.36215	1.81811	putative exported avidin family protein	Unknown function
	BPSL1608	0.243395	1.07132	1.74081	putative thiamine biosynthesis lipoprotein	Biosynthesis of cofactors, prosthetic groups, and carriers	Biosynthesis of thiamine
	BPSL2355	1.04201	1.54635	-1.25903	hypothetical protein (putative heme-Cu protein NnrS)	Energy metabolism	Nitric oxide degradation
	BPSL2369	0.238979	2.45402	-1.28386	cysteine desulfurase activator complex subunit SufB	Central intermediary metabolism	Fe-S cluster assembly (Suf)
	BPSS1825	-0.0288801	1.41768	2.97434	glycosyltransferase	Cell envelope	Biosynthesis and degradation of surface polysaccharides and lipopolysaccharides
	BPSS1826	-0.0766322	1.16791	2.90359	glycosyltransferase	Cell envelope	Biosynthesis and degradation of surface polysaccharides and lipopolysaccharides
5. genes dependent by: RegA	BPSL0097	-1.3409	0.398126	0.839155	hypothetical protein	Unknown function
	BPSL0202	5.16067	-0.057854	-0.271146	response regulator protein	Regulatory functions
	BPSS0031	3.3249	-0.188765	6.66288	anaerobic growth regulatory protein	Regulatory functions	DNA interactions
	BPSL2314	1.32565	0.985856	-0.491315	putative response regulator protein	Regulatory functions	DNA interactions
	BPSL0501	1.58936	-0.480272	-1.33646	cytochrome d ubiquinol oxidase subunit II	Energy metabolism	Electron transport
	BPSL0502	1.97277	-0.492315	-1.2501	cytochrome d ubiquinol oxidase subunit I	Energy metabolism	Electron transport
	BPSL0503	2.15165	-0.789168	-1.45072	hypothetical protein	Energy metabolism	Electron transport
	BPSL2313	1.70432	-0.547076	-0.834347	putative nitrate/nitrite sensor protein	Regulatory functions	Protein interactions
	BPSL2412	1.56678	0.203417	-0.535728	SCO1/SenC family protein	Protein fate
	BPSL2646	3.36214	0.726268	0.461566	coproporphyrinogen III oxidase	Biosynthesis of cofactors, prosthetic groups, and carriers	Heme, porphyrin, and cobalamin
	BPSL3090	-1.29149	-0.1343	0.49655	hypothetical protein	Unknown function
	BPSL3091	-1.25145	-0.147588	0.717947	hypothetical protein	Unknown function
	BPSL3237	1.40955	0.00133312	-0.594006	hypothetical protein	Unknown function
	BPSS0683	2.11695	0.109603	0.272924	hypothetical protein	Unknown function
	BPSS0730	1.24957	-0.00688732	-0.521177	regulatory protein	Regulatory functions	DNA interactions
	BPSS0926	1.67489	0.136816	-0.546261	flavin-binding monooxygenase-like protein	Unknown function
	BPSS1896	1.2959	-0.12496	0.800937	cytochrome o ubiquinol oxidase subunit I	Energy metabolism	Electron transport
	BPSS1914	1.64609	-0.18503	-0.476345	hypothetical protein	Unknown function
	BPSS2003	1.83019	0.4535	0.0996191	conserved periplasmic protein	Unknown function
6. genes dependent by: NarL	BPSL0328	-0.187707	-1.10761	-1.05413	putative 2-nitropropane dioxygenase	Energy metabolism	Nitroalkane metabolism
	BPSL0848	-0.138455	1.10026	0.846716	hypothetical protein	Unknown function
	BPSL1257	0.684372	1.34546	-0.0616959	putative cytochrome c precursor	Energy metabolism	Electron transport
	BPSL1258	0.644512	1.58206	-0.0592451	putative cytochrome c precursor Iia	Energy metabolism	Electron transport
	BPSL1259	0.986861	1.62242	0.0897428	putative cytochrome c oxidase subunit II related protein	Energy metabolism	Electron transport
	BPSL1260	0.592401	1.34151	0.0846674	cytochrome c oxidase subunit 1	Energy metabolism	Electron transport
	BPSL2351	-0.0849342	1.83354	-0.37175	nitric oxide reductase subunit B	Energy metabolism	Nitric oxide degradation
	BPSL2368	-0.145672	2.42703	-1.20463	hypothetical protein (putative heme-Cu protein NnrS)	Energy metabolism	Nitric oxide degradation
	BPSL2370	-0.0998799	1.07788	-0.109925	Fe-S cluster assembly ATP-binding protein	Central intermediary metabolism	Fe-S cluster assembly (Suf)
	BPSL2375	-0.118459	1.57496	0.530497	hypothetical protein	Unknown function
	BPSL2376	0.254033	1.92277	-0.331664	Rrf2 family transcriptional regulator, nitric oxide-sensitive transcriptional repressor	Regulatory functions	DNA interactions
	BPSL2840	0.17377	1.90321	-1.25545	flavohemoprotein	Cellular processes	Detoxification
	BPSS0026	-0.0861012	1.08365	1.40631	hypothetical protein	Unknown function
	BPSS1139	-0.0955682	1.92423	0.973429	hypothetical protein	Unknown function
	BPSS1214	-0.358684	1.1607	0.869303	transcriptional regulator	Regulatory functions	DNA interactions
	BPSS1541	0.630262	-1.32134	-1.41723	type III secretion system ATPase	Cellular processes	Pathogenesis
	BPSS1542	0.69953	-1.1121	-1.32537	surface presentation of antigens protein	Cellular processes	Pathogenesis
	BPSS1753	-0.170891	1.56392	1.36011	hypothetical protein	Unknown function
	BPSS2080	0.00651567	1.4996	1.28171	hypothetical protein	Unknown function
7. genes dependent by: CrpFNR	BPSL0252	0.12989	0.315709	1.75081	putative dipeptide transport system ATP-binding protein	Transport and binding proteins	Amino acids, peptides and amines
	BPSL0356	-0.308266	-0.24342	-2.45901	indolepyruvate ferredoxin oxidoreductase	Energy metabolism	Fermentation - amino acids
	BPSL0581	0.255995	0.103991	1.14085	hypothetical protein	Unknown function
	BPSL0589	0.163926	0.445944	1.52635	hypothetical protein	Central intermediary metabolism	Unknown substrate
	BPSL0594	-0.494545	0.730889	1.40137	hypothetical protein	Unknown function
	BPSL0707	-0.0478658	0.436682	1.36528	hypothetical protein	Unknown function
	BPSL0864	0.307282	0.648158	-1.24518	putative AMP-binding enzyme	Unknown function
	BPSL1125	0.281004	0.126218	1.55238	hypothetical protein	Unknown function
	BPSL1135	-0.186005	1.03661	1.61676	hypothetical protein	Unknown function
	BPSL1359	0.0476804	0.66973	1.63874	phosphate transport system, substrate-binding exported periplasmic protein	Transport and binding proteins	Anions
	BPSL1609	0.0945216	0.76682	1.35234	putative ABC transport system, ATP-binding protein	Transport and binding proteins	Unknown substrate
	BPSL1614	0.0127645	0.800423	1.29636	hypothetical protein	Unknown function
	BPSL1617	0.0256119	0.69332	1.51299	putative hydroxylase	Unknown function
	BPSL1618	-0.0368852	0.829417	1.44195	hypothetical protein	Unknown function
	BPSL1958	0.0306958	0.710268	1.37259	hypothetical protein	Unknown function
	BPSL2218	0.0682135	0.336511	1.50091	hypothetical protein	Unknown function
	BPSL2219	-0.248588	0.318093	1.29849	phosphoserine aminotransferase	Amino acid biosynthesis	Aspartate family
	BPSL2251	-0.300495	0.895363	2.2066	hypothetical protein	Unknown function
	BPSL2356	1.0834	0.698573	4.06456	anaerobic ribonucleoside triphosphate reductase	Purines, pyrimidines, nucleosides, and nucleotides	2'-Deoxyribonucleotide metabolism
	BPSL2357	0.958335	0.958665	3.97966	hypothetical protein	Purines, pyrimidines, nucleosides, and nucleotides	2'-Deoxyribonucleotide metabolism
	BPSL2358	0.263854	0.86088	3.08882	pyruvate radical-activating enzyme	Purines, pyrimidines, nucleosides, and nucleotides	2'-Deoxyribonucleotide metabolism
	BPSL2359	0.209281	0.0649053	1.88081	hypothetical protein	Energy metabolism	Unknown substrate
	BPSL2360	0.810689	0.112266	2.53768	hypothetical protein	Energy metabolism	Unknown substrate
	BPSL2361	0.907072	0.101895	2.69985	hypothetical protein	Energy metabolism	Unknown substrate
	BPSL2362	0.745121	0.257441	3.32549	family U32 unassigned peptidase	Energy metabolism	Unknown substrate
	BPSL2364	0.166478	-0.283198	1.30699	hypothetical protein	Unknown function
	BPSL2365	-0.972189	0.235398	-1.30184	CRP/FNR family transcriptional regulator, dissimilatory nitrate respiration regulator	Regulatory functions	DNA interactions
	BPSL2366	-0.686025	0.0212547	-1.31417	coproporphyrinogen III oxidase	Biosynthesis of cofactors, prosthetic groups, and carriers	Heme, porphyrin, and cobalamin
	BPSL2379	1.22085	-0.138472	2.63921	ubiquinol oxidase polypeptide I	Energy metabolism	Electron transport
	BPSL2380	0.949398	-0.2958	2.15384	cytochrome o ubiquinol oxidase subunit III	Energy metabolism	Electron transport
	BPSL2381	0.521971	-0.214039	2.3464	putative cytochrome o ubiquinol oxidase protein	Energy metabolism	Electron transport
	BPSL2382	0.280675	0.0713202	2.01364	putative fatty acid desaturase	Fatty acid and phospholipid metabolism
	BPSL2554	0.0831825	0.153011	1.73399	hypothetical protein	Unknown function
	BPSL2909	-0.380527	-0.220238	-1.68683	iron-sulfur cluster insertion protein ErpA	Central intermediary metabolism	Fe-S cluster assembly
	BPSL3040	-0.172353	0.00885149	-1.50917	enoyl-CoA hydratase	Fatty acid and phospholipid metabolism	Degradation
	BPSL3041	-0.132173	0.0852264	-1.5403	putative phenylacetic acid degradation oxidoreductase	Central intermediary metabolism	phenylacetic acid degradation
	BPSL3042	-0.144188	-0.306478	-1.56954	acetyl-CoA acetyltransferase	Central intermediary metabolism	phenylacetic acid degradation
	BPSL3425	0.104901	0.450296	1.39155	pterin-4-alpha-carbinolamine dehydratase	Unknown function
	BPSS0030	-0.193734	0.0993608	-2.78616	chromosome replication initiation inhibitor protein	Regulatory functions
	BPSS0032	0.191209	0.360625	6.00471	universal stress-related protein	Cellular processes	Adaptations to atypical conditions
	BPSS0211	0.0485894	0.594937	1.95778	hypothetical protein	Unknown function
	BPSS0212	-0.0953443	0.946695	1.94823	hypothetical protein	Unknown function
	BPSS0213	-0.0355274	1.01724	1.93869	hypothetical protein	Unknown function
	BPSS0214	0.0651617	0.608673	1.46644	heme/metallo cofactor biosynthesis related protein	Biosynthesis of cofactors, prosthetic groups, and carriers	Heme, porphyrin, and cobalamin
	BPSS0265	0.550058	0.713914	3.60124	porin-related protein	Transport and binding proteins	Unknown substrates
	BPSS0275	-0.129361	-0.320997	-1.59482	acetyl-CoA acetyltransferase	Central intermediary metabolism	beta-ketoadipate metabolism
	BPSS0278	0.144563	0.74198	1.48601	oxygenase	Unknown function
	BPSS0279	-0.0403089	0.758358	1.49558	rieske iron-sulfur protein	Energy metabolism	Unknown substrate
	BPSS0366	0.25058	0.319182	2.29147	biopolymer transport protein	Transport and binding proteins	Unknown substrates
	BPSS0367	0.306162	0.60537	2.5361	bipolymer transport protein	Transport and binding proteins	Unknown substrates
	BPSS0368	0.471776	0.904475	2.61931	TonB-like transport protein	Transport and binding proteins	Unknown substrates
	BPSS0598	0.78819	-0.239736	2.02953	hypothetical protein	Unknown function
	BPSS0677	-0.132334	0.116789	1.65091	asparagine synthetase	Amino acid biosynthesis	Aspartate family
	BPSS0763	0.342502	0.756707	1.22783	hypothetical protein	Unknown function
	BPSS1034	0.0723191	0.381789	1.85645	hypothetical protein	Unknown function
	BPSS1203	0.27795	0.55668	2.90261	aspartate carbamoyltransferase	Purines, pyrimidines, nucleosides, and nucleotides	Pyrimidine metabolism
	BPSS1295	0.34457	0.128214	1.14818	3-deoxy-7-phosphoheptulonate synthase	Amino acid biosynthesis	Aromatic amino acid family
	BPSS1335	0.327653	0.706659	1.47296	hypothetical protein	Unknown function
	BPSS1461	0.13556	0.0378561	1.57178	two-component response regulator	Regulatory functions	DNA interactions
	BPSS1538	0.541434	-0.844835	-1.25975	surface presentation of antigens protein	Cellular processes	Pathogenesis
	BPSS1544	0.31462	-0.672667	-1.48687	Type III secretion system protein	Cellular processes	Pathogenesis
	BPSS1545	0.50056	-0.858784	-1.57888	Type III secretion system protein	Cellular processes	Pathogenesis
	BPSS1546	0.379973	-0.980243	-1.78512	AraC-family regulator of type III secretion system	Cellular processes	Pathogenesis
	BPSS1547	0.366092	-0.769568	-1.61309	type III secretion system protein	Cellular processes	Pathogenesis
	BPSS1548	0.380883	-0.927694	-1.50401	Type III secretion system protein	Cellular processes	Pathogenesis
	BPSS1549	0.716143	-1.02913	-1.74955	Type III secretion system protein	Cellular processes	Pathogenesis
	BPSS1550	0.666179	-1.13025	-1.64065	Type III secretion system protein	Cellular processes	Pathogenesis
	BPSS1566	0.363782	0.510491	2.1804	probable phosphate transporter	Transport and binding proteins	Anions
	BPSS1567	0.0868057	0.695264	1.92044	hypothetical protein	Unknown function
	BPSS1585	-0.0514999	0.465656	1.40346	hypothetical protein	Unknown function
	BPSS1682	-0.120124	0.438828	1.7942	UTP-glucose-1-phosphate uridylyltransferase	Energy metabolism	Metabolism of pentose, galactose, starch, sucrose
	BPSS1683	-0.336759	0.474358	1.39112	lipopolysaccharide biosynthesis-related membrane protein	Cell envelope	Biosynthesis and degradation of surface polysaccharides and lipopolysaccharides
	BPSS1684	-0.162005	0.58521	2.63546	lipopolysaccharide biosynthesys-related glycosyltransferase	Central intermediary metabolism	Biosynthesis and degradation of surface polysaccharides and lipopolysaccharides
	BPSS1685	-0.164475	0.595937	1.94768	lipopolysaccharide biosynthesis related membrane protein	Central intermediary metabolism	Biosynthesis and degradation of surface polysaccharides and lipopolysaccharides
	BPSS1686	0.0790076	0.435639	2.45503	hypothetical protein	Central intermediary metabolism	Biosynthesis and degradation of surface polysaccharides and lipopolysaccharides
	BPSS1687	-0.209423	0.539015	2.3759	hypothetical protein	Unknown function
	BPSS1688	0.218985	0.549333	3.19151	GCP-mannose 4,6-dehydratase	Energy metabolism	Fructose and mannose metabolism
	BPSS1689	-0.00627198	0.682118	2.6073	UDP-glucose 4-epimerase	Energy metabolism	Fructose and mannose metabolism
	BPSS1728	0.244261	0.568486	1.25895	secretion/activator protein	Unknown function
	BPSS1744	0.351255	0.362702	1.79762	cytochrome b561	Energy metabolism	Electron transport
	BPSS1774	-0.20737	-0.218928	1.87871	hypothetical protein	Unknown function
	BPSS1827	-0.184648	1.01756	2.36779	hypothetical protein	Cell envelope	Biosynthesis and degradation of surface polysaccharides and lipopolysaccharides
	BPSS1828	-0.0887099	1.12024	2.97897	glycosyltransferase group 1 protein	Cell envelope	Biosynthesis and degradation of surface polysaccharides and lipopolysaccharides
	BPSS1829	0.00186593	1.0318	3.05743	glycosyltransferase	Cell envelope	Biosynthesis and degradation of surface polysaccharides and lipopolysaccharides
	BPSS1830	0.048383	0.783701	2.86907	exopolysaccharide biosynthesis related tyrosine-protein kinase	Cell envelope	Biosynthesis and degradation of surface polysaccharides and lipopolysaccharides
	BPSS1831	-0.0101962	0.830368	2.94537	exopolysaccharide (EPS) biosynthesis related polysaccharide lipoprotein	Cell envelope	Biosynthesis and degradation of surface polysaccharides and lipopolysaccharides
	BPSS1832	-0.265981	0.466151	2.46986	exopolysaccharide (EPS) biosynthesis related low molecular weight protein-tyrosine-phosphatase	Cell envelope	Biosynthesis and degradation of surface polysaccharides and lipopolysaccharides
	BPSS1833	0.081585	0.504763	2.38389	UDP-glucose 6-dehydrogenase 2	Cell envelope	Biosynthesis and degradation of surface polysaccharides and lipopolysaccharides
	BPSS1834	-0.104869	0.49079	1.97571	lipopolysaccharide biosynthesis related protein	Cell envelope	Biosynthesis and degradation of surface polysaccharides and lipopolysaccharides
	BPSS1835	-0.0996786	0.390574	2.37472	LPS biosynthesis mannose-1-phosphate guanylyltransferase	Cell envelope	Biosynthesis and degradation of surface polysaccharides and lipopolysaccharides
	BPSS1917	0.259484	0.0968753	1.57995	crp-family transcriptional regulator	Regulatory functions	DNA interactions
	BPSS1918	0.158804	0.213909	1.39483	alcohol dehydrogenase	Energy metabolism	Fermentation
	BPSS1919	0.359722	0.101491	1.34835	hypothetical protein	Unknown function
	BPSS2281	0.189499	0.483266	1.24219	PHB depolymerase	Central intermediary metabolism	other
a - According to KEGG (Kyoto Encyclopedia of Genes and Genomes) annotations.
b - Values were obtained from DNA microarray experiments and are the log2 ratios as mentioned. Non-significant values are written in smaller letters and in italic. Positive values mean inductions and negative values repressions of the respective genes in the wild type strain E8 compared to the respective mutant strain. Crossed-out values of BPSL0202 (regA), BPSL2314 (narL) and BPSS0031 (fnr) are …

## Sheet: anaerob with 50 mM nitrate
S2 table: Gene expression ratios of the wild type compared to the respective DregA, DnarL and Dfnr mutant.
Culture condition: 30 min anaerobe in LB with 50 mM NO3
	Gene locusa	Ratio wt vs. DregA [log2]b	Ratio wt vs. DnarL [log2]b	Ratio wt vs. Dfnr [log2]b	Definitiona	Mainrolea	Subrolea
1. genes dependent by: RegA/NarL/CrpFNR	BPSL2307	6.51066	3.8801	-2.51616	nitrite/nitrate transporter	Energy metabolism	Nitrate respiration
	BPSL2308	6.90254	4.19233	-2.21172	nitrite/nitrate transporter	Energy metabolism	Nitrate respiration
	BPSL2309	6.97159	5.32469	-1.70395	respiratory nitrate reductase alpha chain	Energy metabolism	Nitrate respiration
	BPSL2310	6.96114	5.1896	-1.46404	respiratory nitrate reductase beta chain	Energy metabolism	Nitrate respiration
	BPSL2311	6.51615	4.46441	-1.38363	putative respiratory nitrate reductase delta chain	Energy metabolism	Nitrate respiration
	BPSL2312	6.17103	4.00306	-1.25264	putative respiratory nitrate reductase gamma chain	Energy metabolism	Nitrate respiration
	BPSL2351	5.26586	3.00294	-1.82819	nitric oxide reductase subunit B	Energy metabolism	Nitric oxide degradation
	BPSL2355	5.4368	1.53449	-1.31998	hypothetical protein (putative heme-Cu protein NnrS)	Energy metabolism	Nitric oxide degradation
	BPSL2368	4.8054	2.04312	-1.38649	hypothetical protein (putative heme-Cu protein NnrS)	Energy metabolism	Nitric oxide degradation
	BPSL2369	5.74818	2.87343	-1.56578	cysteine desulfurase activator complex subunit SufB	Central intermediary metabolism	Fe-S cluster assembly (Suf)
	BPSL2375	3.46536	2.02444	-1.00654	hypothetical protein	Unknown function
	BPSL2840	3.58565	1.88672	-2.18697	flavohemoprotein	Cellular processes	Detoxification
2. genes dependent by: RegA/NarL	BPSL0865	2.66113	1.13618	-1.06072	hypothetical protein	Unknown function
	BPSL1256	4.83042	1.63193	-0.386591	putative cytochrome c precursor	Energy metabolism	Electron transport
	BPSL1257	4.26719	1.62967	-0.201789	putative cytochrome c precursor	Energy metabolism	Electron transport
	BPSL1258	5.08906	1.87904	-0.307112	putative cytochrome c precursor Iia	Energy metabolism	Electron transport
	BPSL1259	4.68518	1.90683	-0.254214	putative cytochrome c oxidase subunit II related protein	Energy metabolism	Electron transport
	BPSL1260	4.4188	1.6593	-0.0182068	cytochrome c oxidase subunit 1	Energy metabolism	Electron transport
	BPSL1261	3.45547	1.33151	0.161476	putative cytochrome c related protein	Energy metabolism	Electron transport
	BPSL1482	1.80681	1.30559	-0.452571	hypothetical protein	Unknown function
	BPSL2370	4.42944	2.548	-0.972988	Fe-S cluster assembly ATP-binding protein	Central intermediary metabolism	Fe-S cluster assembly (Suf)
	BPSL2371	3.90535	1.80374	-0.557407	hypothetical protein (Fe-S cluster assembly protein SufD )	Central intermediary metabolism	Fe-S cluster assembly (Suf)
	BPSL2372	3.60655	1.55011	-0.373324	putative selenocysteine lyase	Central intermediary metabolism	Fe-S cluster assembly (Suf)
	BPSL2373	3.2464	1.12254	-0.428119	hypothetical protein (nitrogen fixation protein NifU and related proteins )	Central intermediary metabolism	Fe-S cluster assembly (Suf)
	BPSL2376	4.18579	1.87321	-0.696068	Rrf2 family transcriptional regulator, nitric oxide-sensitive transcriptional repressor	Regulatory functions	DNA interactions
	BPSL2601	2.38828	1.15809	-0.531971	hypothetical protein	Unknown function
	BPSS0832	1.19872	1.28849	0.83629	hypothetical protein	Unknown function
	BPSS1139	4.76857	1.9525	0.437817	hypothetical protein	Unknown function
	BPSS1158	1.48364	1.16769	-0.51914	respiratory nitrate reductase subunit	Energy metabolism	Nitrate respiration
	BPSS1487	2.86192	1.78178	1.157	nitrite reductase (NO-forming)	Energy metabolism	Nitrate respiration
	BPSS0620	-1.43109	1.20781	0.469635	3-hydroxyisobutyrate dehydrogenase	Amino acid metabolism	Valine, leucine and isoleucine degradation
	BPSS0621	-1.6447	1.43716	0.525888	enoyl-CoA hydratase	Amino acid metabolism	Valine, leucine and isoleucine degradation
	BPSS0622	-1.66079	1.30844	0.70692	enoyl-CoA hydratase/isomerase family	Amino acid metabolism	Valine, leucine and isoleucine degradation
	BPSS0689	-2.53542	1.19068	1.36086	hypothetical protein	Unknown function
	BPSS1542	-1.55469	-1.2276	-0.819214	surface presentation of antigens protein	Cellular processes	Pathogenesis
3. genes dependent by: RegA/CrpFNR	BPSL0239	1.33561	-0.255699	1.38686	response regulator protein	Regulatory functions	DNA interactions
	BPSL0303	1.18726	0.334987	1.49678	putative lipoprotein	Cell envelope	General
	BPSL0587	1.27093	0.753521	1.97318	phage integrase family protein	DNA metabolism	DNA replication, recombination, and repair
	BPSL0588	1.46331	0.930613	3.09225	hypothetical protein	Unknown function
	BPSL0589	1.93268	0.456038	2.41805	hypothetical protein	Central intermediary metabolism	Unknown substrate
	BPSL0690	2.55529	0.486763	3.047	hypothetical protein	Unknown function
	BPSL0864	2.70927	1.05406	-1.31864	putative AMP-binding enzyme	Unknown function
	BPSL1125	1.67964	-0.133289	1.87058	hypothetical protein	Unknown function
	BPSL1607	3.40991	0.713086	3.12333	nitrous-oxide reductase precurser	Energy metabolism	Nitrate respiration
	BPSL1608	1.73778	0.817968	1.63884	putative thiamine biosynthesis lipoprotein	Biosynthesis of cofactors, prosthetic groups, and carriers	Biosynthesis of thiamine
	BPSL1609	1.31348	0.160617	1.16133	putative ABC transport system, ATP-binding protein	Transport and binding proteins	Unknown substrate
	BPSL2356	3.87411	0.0779522	3.36278	anaerobic ribonucleoside triphosphate reductase	Purines, pyrimidines, nucleosides, and nucleotides	2'-Deoxyribonucleotide metabolism
	BPSL2357	3.55164	0.141794	3.46831	hypothetical protein	Purines, pyrimidines, nucleosides, and nucleotides	2'-Deoxyribonucleotide metabolism
	BPSL2358	2.33777	0.226327	2.72596	pyruvate radical-activating enzyme	Purines, pyrimidines, nucleosides, and nucleotides	2'-Deoxyribonucleotide metabolism
	BPSL2359	1.66677	0.0723671	2.30867	hypothetical protein	Unknown function
	BPSL2360	3.33785	-0.331891	3.4308	hypothetical protein	Unknown function
	BPSL2361	3.30368	-0.223777	3.39059	hypothetical protein	Unknown function
	BPSL2362	3.64896	-0.0420341	3.7628	family U32 unassigned peptidase	Unknown function
	BPSL2363	4.08533	0.164854	3.65292	putative 2-nitropropane dioxygenase	Energy metabolism	Nitroalkane metabolism
	BPSL2377	4.78801	0.187504	4.09375	cation-binding hemerythrin HHE family protein	Central intermediary metabolism	Unknown substrate (oxygen?)
	BPSL2378	3.21435	0.118355	3.60455	ubiquinol oxidase polypeptide II precursor	Energy metabolism	Electron transport
	BPSL2379	3.5496	-0.305407	3.76505	ubiquinol oxidase polypeptide I	Energy metabolism	Electron transport
	BPSL2380	3.43849	-0.514391	3.51889	cytochrome o ubiquinol oxidase subunit III	Energy metabolism	Electron transport
	BPSL2381	2.92013	-0.295889	3.16778	putative cytochrome o ubiquinol oxidase protein	Energy metabolism	Electron transport
	BPSL2382	1.78003	0.0120824	2.21494	putative fatty acid desaturase	Fatty acid and phospholipid metabolism
	BPSS0234	4.86372	-0.0914357	-3.76077	cytochrome bd ubiquinol oxidase subunit II	Energy metabolism	Electron transport
	BPSS0235	4.51383	-0.0242994	-3.80721	cytochrome bd ubiquinol oxidase subunit I	Energy metabolism	Electron transport
	BPSS0265	2.63069	0.563655	3.75129	porin-related protein	Transport and binding proteins	Unknown substrates
	BPSS0598	2.49074	-0.0627735	1.70901	hypothetical protein	Unknown function
	BPSS0891	1.45457	0.136389	1.17201	2OG-Fe(II) oxygenase superfamily protein	Unknown function
	BPSS1034	2.85146	0.267657	2.22002	hypothetical protein	Unknown function
	BPSS1335	2.588	0.182564	1.56581	hypothetical protein	Unknown function
	BPSS1461	1.35519	0.241596	1.5965	two-component response regulator	Regulatory functions	DNA interactions
	BPSS1566	1.84676	0.286045	2.35121	probable phosphate transporter	Transport and binding proteins	Anions
	BPSS1585	1.55768	0.54123	2.06637	hypothetical protein	Unknown function
	BPSS1729	1.84509	0.0466834	1.61729	cytochrome C family protein	Energy metabolism	Electron transport
	BPSS1744	2.13023	0.386522	1.50783	cytochrome b561	Energy metabolism	Electron transport
	BPSS1894	2.26255	-0.43144	1.22318	cytochrome o ubiquinol oxidase subunit IV	Energy metabolism	Electron transport
	BPSS1896	2.47828	-0.418791	1.44627	cytochrome o ubiquinol oxidase subunit I	Energy metabolism	Electron transport
	BPSS1897	3.0355	-0.0754636	2.74445	cytochrome o ubiquinol oxidase subunit II	Energy metabolism	Electron transport
	BPSS1917	2.7502	0.219872	1.65044	crp-family transcriptional regulator	Regulatory functions	DNA interactions
	BPSS1918	1.3461	0.357516	1.71863	alcohol dehydrogenase	Energy metabolism	Fermentation
	BPSS1919	2.09386	0.371482	1.83951	hypothetical protein	Unknown function
	BPSS2282	3.79303	0.469334	3.85743	ribonucleoside-diphosphate reductase alpha chain	Purines, pyrimidines, nucleosides, and nucleotides	2'-Deoxyribonucleotide metabolism
	BPSL0356	-1.73944	0.0718082	-2.09246	indolepyruvate ferredoxin oxidoreductase	Energy metabolism	Fermentation - amino acids
	BPSL3041	-1.22208	0.104557	-1.65514	putative phenylacetic acid degradation oxidoreductase	Central intermediary metabolism	phenylacetic acid degradation
	BPSS0493	-1.18688	0.64057	1.81198	chitin-binding protein	Unknown function
4. genes dependent by: NarL/CrpFNR	BPSL2035	-0.829848	1.19308	1.37843	putative regulatory protein	Regulatory functions	DNA interactions
	BPSL2251	-0.90175	1.788	2.47978	hypothetical protein	Unknown function
	BPSS0211	-0.612743	1.69423	2.01079	hypothetical protein	Unknown function
	BPSS0428	-0.56647	1.0607	1.533	glycosyl transferase (O-antigen related)	Cell envelope	Biosynthesis and degradation of surface polysaccharides and lipopolysaccharides
	BPSS0677	-0.622497	1.87711	1.8727	asparagine synthetase	Amino acid biosynthesis	Aspartate family
	BPSS0764	0.255431	1.23125	1.43538	short chain dehydrogenase	Unknown function
	BPSS1682	-0.232856	1.8195	1.92443	UTP-glucose-1-phosphate uridylyltransferase	Energy metabolism	Metabolism of pentose, galactose, starch, sucrose
	BPSS1683	0.0298437	1.21883	1.44639	lipopolysaccharide biosynthesis-related membrane protein	Cell envelope	Biosynthesis and degradation of surface polysaccharides and lipopolysaccharides
	BPSS1684	-0.284656	1.6426	2.17382	lipopolysaccharide biosynthesys-related glycosyltransferase	Central intermediary metabolism	Biosynthesis and degradation of surface polysaccharides and lipopolysaccharides
	BPSS1686	-0.360417	1.7202	2.4485	hypothetical protein	Central intermediary metabolism	Biosynthesis and degradation of surface polysaccharides and lipopolysaccharides
	BPSS1687	-0.441206	1.78171	2.42363	hypothetical protein	Unknown function
	BPSS1688	-0.567637	2.6785	3.28926	GCP-mannose 4,6-dehydratase	Energy metabolism	Fructose and mannose metabolism
	BPSS1689	-0.229427	1.90876	2.23722	UDP-glucose 4-epimerase	Energy metabolism	Fructose and mannose metabolism
	BPSS1753	-0.762987	1.12104	1.38406	hypothetical protein	Unknown function
	BPSS1825	-0.297901	1.94555	2.54771	glycosyltransferase	Cell envelope	Biosynthesis and degradation of surface polysaccharides and lipopolysaccharides
	BPSS1826	-0.380455	2.3844	2.60851	glycosyltransferase	Cell envelope	Biosynthesis and degradation of surface polysaccharides and lipopolysaccharides
	BPSS1827	-0.156834	1.33693	1.70287	hypothetical protein	Cell envelope	Biosynthesis and degradation of surface polysaccharides and lipopolysaccharides
	BPSS1828	-0.4031	1.93519	2.45937	glycosyltransferase group 1 protein	Cell envelope	Biosynthesis and degradation of surface polysaccharides and lipopolysaccharides
	BPSS1829	-0.620716	2.24118	2.74482	glycosyltransferase	Cell envelope	Biosynthesis and degradation of surface polysaccharides and lipopolysaccharides
	BPSS1830	-0.285026	2.04801	2.59282	exopolysaccharide biosynthesis related tyrosine-protein kinase	Cell envelope	Biosynthesis and degradation of surface polysaccharides and lipopolysaccharides
	BPSS1831	-0.414938	2.37296	2.88046	exopolysaccharide (EPS) biosynthesis related polysaccharide lipoprotein	Cell envelope	Biosynthesis and degradation of surface polysaccharides and lipopolysaccharides
	BPSS1832	-0.310078	1.92315	2.40288	exopolysaccharide (EPS) biosynthesis related low molecular weight protein-tyrosine-phosphatase	Cell envelope	Biosynthesis and degradation of surface polysaccharides and lipopolysaccharides
	BPSS1833	-0.392228	2.01455	2.27875	UDP-glucose 6-dehydrogenase 2	Cell envelope	Biosynthesis and degradation of surface polysaccharides and lipopolysaccharides
	BPSS1834	-0.321441	1.6116	2.1628	lipopolysaccharide biosynthesis related protein	Cell envelope	Biosynthesis and degradation of surface polysaccharides and lipopolysaccharides
	BPSS1835	-0.647244	2.41633	2.47905	LPS biosynthesis mannose-1-phosphate guanylyltransferase	Cell envelope	Biosynthesis and degradation of surface polysaccharides and lipopolysaccharides
5. genes dependent by: RegA	BPSL0104	2.48896	0.409126	0.225611	hypothetical protein	Unknown function
	BPSL0106	1.46841	0.166506	0.912416	hypothetical protein	Unknown function
	BPSL0202	4.66709	-0.0126271	-0.113893	response regulator protein	Regulatory functions	DNA interactions
	BPSL2314	3.76103	1.37827	-0.204409	putative response regulator protein	Regulatory functions	DNA interactions
	BPSL2313	3.09338	-0.15253	-0.348528	putative nitrate/nitrite sensor protein	Regulatory functions	Protein interactions
	BPSS0031	3.76744	-0.0882144	6.08346	anaerobic growth regulatory protein	Regulatory functions	DNA interactions
	BPSL0232	1.14609	0.294525	-0.230372	flagellar protein	Cellular processes	Chemotaxis and motility
	BPSL0243	1.84541	-0.00207157	-0.350305	hypothetical protein	Unknown function
	BPSL0244	2.00379	0.197702	-0.576127	hypothetical protein	Unknown function
	BPSL0304	1.26701	0.238015	1.11578	putative glycine rich membrane protein	Cell envelope	Other
	BPSL0306	1.31618	-0.16095	1.15579	hypothetical protein	Unknown function
	BPSL0370	1.15608	0.577848	-0.616938	short chain dehydrogenase	Central intermediary metabolism	Other
	BPSL0371	1.28563	0.0849049	-0.860592	acetyl-CoA acetyltransferase	Fatty acid and phospholipid metabolism	Other
	BPSL0373	1.26005	0.157081	-0.769629	bifunctional isocitrate dehydrogenase kinase/phosphatase protein	Regulatory functions	Protein interactions
	BPSL0459	1.17021	0.186745	0.25977	hypothetical protein	Unknown function
	BPSL0501	2.73744	-0.937514	-0.80155	cytochrome d ubiquinol oxidase subunit II	Energy metabolism	Electron transport
	BPSL0502	2.82505	-0.853776	-0.783757	cytochrome d ubiquinol oxidase subunit I	Energy metabolism	Electron transport
	BPSL0503	3.13105	-0.820467	-0.628535	hypothetical protein	Energy metabolism	Electron transport
	BPSL0580	2.40548	-0.321618	0.746113	hypothetical protein	Unknown function
	BPSL0581	1.95594	-0.145072	1.03149	hypothetical protein	Unknown function
	BPSL0653	1.73263	-0.176872	-0.554305	hypothetical protein	Unknown function
	BPSL0688	1.4415	0.166113	-0.492491	putative glycerol-3-phosphate dehydrogenase	Energy metabolism	Glycerol metabolism
	BPSL0711	1.75369	-0.0932471	0.874052	hypothetical protein	Unknown function
	BPSL0713	1.33932	0.420236	1.39636	putative transmembrane transporter	Transport and binding proteins	Unknown substrate
	BPSL0742	1.53629	-0.0181837	-0.162707	hypothetical protein	Unknown function
	BPSL0866	1.5	0.618602	-0.728118	hypothetical protein	Unknown function
	BPSL0887	2.11654	-0.0567969	-0.463553	hypothetical protein	Unknown function
	BPSL0932	1.39291	0.988586	-0.29383	LysR family transcriptional regulator	Regulatory functions	DNA interactions
	BPSL1008	1.48782	0.64332	0.252384	putative exported fimbriae-related chaperone	Cell envelope	Surface structures
	BPSL1009	2.02143	-0.033002	0.0895454	hypothetical protein	Unknown function
	BPSL1079	1.90625	-0.00483044	1.03714	putative metal transport integral membrane protein	Transport and binding proteins	Anions
	BPSL1551	2.6325	0.138115	0.630723	putative 2-nitropropane dioxygenase	Energy metabolism	Nitroalkane metabolism
	BPSL1552	1.9278	-0.0228635	0.53408	putative outer membrane protein	Unknown function
	BPSL1561	1.14291	0.654706	0.856657	putative metallo-beta-lactamase family protein	Cellular processes	Toxin production and resistance
	BPSL1741	1.46194	-0.37756	-0.435621	hypothetical protein	Unknown function
	BPSL1742	1.26359	-0.431602	-0.697219	arginine/ornithine antiporter	Energy metabolism	Arginine fermentation
	BPSL1795	1.64684	0.656726	-0.321204	hypothetical protein	Unknown function
	BPSL1796	1.54092	0.763875	-0.250057	hypothetical protein	Unknown function
	BPSL1897	1.20984	0.409397	0.807659	hypothetical protein	Cell envelope	Surface structures
	BPSL1898	1.60925	0.562649	1.15222	family A24A unassigned peptidase	Protein fate	Degradation of proteins, peptides, and glycopeptides
	BPSL1899	1.46249	0.0433878	1.0251	putative fimbriae assembly related protein	Cell envelope	Surface structures
	BPSL1926	1.32693	0.157438	0.430526	hypothetical protein	Unknown function
	BPSL2072	1.53692	0.163245	-0.265278	hypothetical protein	Unknown function
	BPSL2365	1.10009	-0.171669	-0.597669	CRP/FNR family transcriptional regulator, dissimilatory nitrate respiration regulator	Regulatory functions	DNA interactions
	BPSL2366	1.57602	-0.00215087	-0.701726	coproporphyrinogen III oxidase	Biosynthesis of cofactors, prosthetic groups, and carriers	Heme, porphyrin, and cobalamin
	BPSL2367	3.32209	0.355498	-0.507518	putative methyl-accepting chemotaxis protein	Cellular processes	Chemotaxis and motility
	BPSL2374	2.35883	0.873551	-0.185146	hypothetical protein (FeS assembly SUF system protein SufT )	Central intermediary metabolism	Fe-S cluster assembly (Suf)
	BPSL2412	2.04889	0.36385	-0.441036	SCO1/SenC family protein	Protein fate
	BPSL2413	1.89246	0.0303718	-0.42705	hypothetical protein	Protein fate
	BPSL2414	1.74759	0.313731	-0.0930893	hypothetical protein	Protein fate
	BPSL2472	1.17154	-0.00531206	0.798633	putative prolin-rich exported protein	Unknown function
	BPSL2474	1.58338	0.157771	0.139689	sigma-54 interacting regulatory protein	Regulatory functions	Other
	BPSL2638	1.41268	0.351769	-0.290481	CrcB-family inner membrane protein	Cellular processes	Detoxification
	BPSL2646	4.85935	0.364775	0.126252	coproporphyrinogen III oxidase	Biosynthesis of cofactors, prosthetic groups, and carriers	Heme, porphyrin, and cobalamin
	BPSL2647	2.66971	0.184603	-0.439023	hypothetical protein	Unknown function
	BPSL2919	1.25429	-0.0894105	0.997849	10 kDa chaperonin	Protein fate	Protein folding and stabilization
	BPSL3153	1.44317	0.0630343	-0.567228	sulfur carrier protein ThiS	Biosynthesis of cofactors, prosthetic groups, and carriers	Thiamine
	BPSL3185	1.34677	-0.00165468	-0.556789	putative periplasmic cytochrome biogenesis protein	Unknown function
	BPSL3237	2.34317	-0.336964	-0.77789	hypothetical protein	Unknown function
	BPSL3307	1.14748	0.0904268	-0.679442	chemotaxis two-component response regulator CheY1	Regulatory functions	DNA interactions
	BPSL3308	1.15028	0.0817383	-0.72813	flagellar motor protein	Cellular processes	Chemotaxis and motility
	BPSL3309	1.37345	0.0631915	-0.698999	flagellar motor protein	Cellular processes	Chemotaxis and motility
	BPSL3321	1.06519	0.0974233	-0.748121	hypothetical protein	Unknown function
	BPSS0126	1.33975	0.0550776	-0.230194	transport system, membrane protein	Transport and binding proteins	Amino acids, peptides and amines
	BPSS0222	1.40583	-0.141501	0.348858	acetyltransferase	Central intermediary metabolism	Unknown substrate
	BPSS0245	1.60017	0.709589	0.4765	hypothetical protein	Unknown function
	BPSS0479	1.09346	0.274043	1.01174	ribonucleotide reductase protein	Purines, pyrimidines, nucleosides, and nucleotides	2'-Deoxyribonucleotide metabolism
	BPSS0636	1.40078	-0.197276	0.987449	hypothetical protein	Unknown function
	BPSS0652	1.31355	0.929317	0.0616	hypothetical protein	Unknown function
	BPSS0683	4.49163	0.184864	0.150457	hypothetical protein	Unknown function
	BPSS0721	1.73176	0.129507	1.27363	enoyl-(acyl carrier protein) reductase	Fatty acid and phospholipid metabolism	Biosynthesis
	BPSS0730	2.93415	0.446281	-1.07683	regulatory protein	Regulatory functions	DNA interactions
	BPSS0740	1.83655	-0.579516	0.0713003	hypothetical protein	Unknown function
	BPSS0833	1.15636	0.343916	0.243387	hypothetical protein	Unknown function
	BPSS0834	1.15566	0.274526	0.451136	hypothetical protein	Unknown function
	BPSS1044	1.41714	-0.24939	0.75527	bacteriophage protein	DNA metabolism
	BPSS1046	2.1988	-0.0147937	-0.0308331	hypothetical protein	Unknown function
	BPSS1114	1.90182	0.374912	0.987785	FtsH-2 protease	Cellular processes	Cell division
	BPSS1115	1.55061	0.377799	0.900125	hypothetical protein	Unknown function
	BPSS1138	1.83573	0.834856	0.29383	hypothetical protein	Unknown function
	BPSS1140	1.21844	0.0881823	0.897583	universal stress family protein	Cellular processes	Adaptations to atypical conditions
	BPSS1141	1.39659	0.639602	-0.322782	hypothetical protein	Unknown function
	BPSS1143	1.34954	0.552499	-0.00621004	formate hydrogenlyase/hydrogenase/NADH dehydrogenase subunit	Energy metabolism	other
	BPSS1146	1.33104	0.410188	-0.034532	formate hydrogenlyase subunit 4	Energy metabolism	other
	BPSS1147	2.34922	0.209805	-0.28366	NADH dehydrogenase subunit N	Energy metabolism	Electron transport
	BPSS1149	1.71956	-0.360259	-0.383937	hypothetical protein	Unknown function
	BPSS1150	2.78281	0.442253	-0.433107	phosphocarrier protein	Transport and binding proteins	Carbohydrates, organic alcohols, and acids
	BPSS1151	1.75115	0.551218	-0.244779	spermidine synthase protein	Central intermediary metabolism	Other
	BPSS1162	2.71591	0.752863	0.138624	response regulator receiver domain protein	Regulatory functions	Protein interactions
	BPSS1163	2.26432	0.290619	0.507409	fumarate/nitrate reduction family regulatory protein	Regulatory functions	DNA interactions
	BPSS1323	2.16365	-0.187049	0.769987	hypothetical protein	Unknown function
	BPSS1606	3.1227	-0.296747	0.860978	hypothetical protein	Unknown function
	BPSS1612	3.00919	-0.304195	0.741478	hypothetical protein	Unknown function
	BPSS1613	2.04112	-0.0223875	0.445277	type III secretion protein	Cellular processes	Pathogenesis
	BPSS1622	2.04206	-0.387922	0.0530125	type III secretion protein	Cellular processes	Pathogenesis
	BPSS1733	1.15682	0.993897	-0.243819	hypothetical protein	Unknown function
	BPSS1743	1.69854	0.60046	-0.301965	hypothetical protein	Unknown function
	BPSS1790	1.64564	0.959334	-0.431562	hypothetical protein	Unknown function
	BPSS1895	2.83241	-0.758416	0.781448	cytochrome o ubiquinol oxidase subunit III	Energy metabolism	Electron transport
	BPSS1935	1.46487	0.163032	1.12842	TetR-family transcriptional regulator	Regulatory functions	Other
	BPSS1936	1.5206	0.00245545	0.672485	outer membrane efflux protein	Transport and binding proteins	Cations and iron carrying compounds
	BPSS1937	1.33063	-0.0527998	0.507908	HlyD family secretion protein	Cellular processes	Pathogenesis
	BPSS1938	1.5371	0.102867	0.468622	ABC transport system, ATP-binding protein	Transport and binding proteins	Unknown substrate
	BPSS1939	1.73997	-0.119997	0.136413	ABC transport system, membrane protein	Transport and binding proteins	Unknown substrates
	BPSS1943	2.21471	0.217599	0.942468	hypothetical protein	Unknown function
	BPSS1944	1.84558	0.173458	0.914368	alcohol dehydrogenase	Energy metabolism	Fermentation
	BPSS1945	1.36673	0.335972	0.40714	ATP synthase gamma chain	Energy metabolism	ATP-proton motive force interconversion
	BPSS1946	1.33628	0.611104	0.591042	F-type H+-transporting ATPase subunit gamma	Energy metabolism	ATP-proton motive force interconversion
	BPSS1947	1.19135	0.356213	0.564426	F-type H+-transporting ATPase subunit b	Energy metabolism	ATP-proton motive force interconversion
	BPSS1949	1.76711	0.329388	0.449481	F-type H+-transporting ATPase subunit a	Energy metabolism	ATP-proton motive force interconversion
	BPSS1950	1.66482	0.14686	0.324137	hypothetical protein	Energy metabolism	ATP-proton motive force interconversion
	BPSS1951	1.64156	0.432065	0.260601	ATP synthesis-related protein	Energy metabolism	ATP-proton motive force interconversion
	BPSS1953	1.34128	0.000179592	0.500919	ATP synthase subunit B	Energy metabolism	ATP-proton motive force interconversion
	BPSS1954	1.20582	0.194771	0.556131	polymerase	Fatty acid and phospholipid metabolism	PHB/PHA metabolism
	BPSS2003	3.31683	0.207666	-0.407362	conserved periplasmic protein	Unknown function
	BPSS2279	1.93129	0.286246	1.16859	bifunctional pyridine nucleotide-disulfide oxidoreductase/patatin-like phospholipase	Unknown function
	BPSS2280	1.92102	0.337385	0.939613	DksA/TraR C4-type zinc finger protein	Unknown function
	BPSS2302	1.41022	0.389866	0.580981	hypothetical protein	Unknown function
	BPSL0097	-1.96202	0.470472	0.623388	hypothetical protein	Unknown function
	BPSL0250	-1.47236	-0.356657	0.950208	putative dipeptide transport system permease protein	Transport and binding proteins	Amino acids, peptides and amines
	BPSL0251	-1.35068	-0.214503	0.428162	putative dipeptide transport system permease protein	Transport and binding proteins	Amino acids, peptides and amines
	BPSL0256	-1.14787	-0.405704	-0.0818854	hypothetical protein	Unknown function
	BPSL0320	-2.00652	-0.732051	-0.351394	PfkB family carbohydrate kinase	Energy metabolism	Sugars
	BPSL0321	-2.44021	-0.810143	0.0142954	hypothetical protein	Unknown function
	BPSL0322	-2.41228	-0.4113	-0.215552	LacI family regulatory protein	Regulatory functions	DNA interactions
	BPSL0480	-1.2341	0.512562	0.58402	hypothetical protein	Unknown function
	BPSL0481	-1.29549	0.705081	0.632985	hypothetical protein	Unknown function
	BPSL0483	-1.23351	0.582329	0.452241	hypothetical protein	Unknown function
	BPSL0484	-1.33558	0.577868	0.399314	hypothetical protein	Unknown function
	BPSL0486	-1.22418	0.622926	0.711539	putative pyridoxal-dependent decarboxylase	Amino acid biosynthesis	Aspartate family
	BPSL0487	-1.53024	0.424867	0.691086	hypothetical protein	Unknown function
	BPSL0488	-1.5657	0.506968	0.80226	hypothetical protein	Unknown function
	BPSL0489	-1.44774	0.481609	0.417715	hypothetical protein	Unknown function
	BPSL0490	-1.54253	0.674866	0.458953	hypothetical protein	Unknown function
	BPSL0492	-1.16271	0.481165	0.647777	hypothetical protein	Unknown function
	BPSL0493	-1.19346	0.972976	0.616581	putative AMP-binding enzyme	Central intermediary metabolism	other
	BPSL0936	-1.54129	0.0141841	0.326338	putative dihydrodipicolinate synthetase	Unknown function
	BPSL0937	-1.24889	0.126331	0.476251	hypothetical protein	Unknown function
	BPSL1029	-1.57347	-0.11401	0.160846	putative exported outer membrane porin protein	Transport and binding proteins	Unknown substrate
	BPSL1091	-1.04016	-0.168886	-0.0444497	hypothetical protein	Unknown function
	BPSL1160	-1.21574	-0.219867	0.103061	hypothetical protein	Unknown function
	BPSL1202	-1.40546	0.083067	0.691291	putative transport-related membrane protein	Transport and binding proteins	Unknown substrate
	BPSL1203	-1.72689	0.396539	0.91057	putative carbonic anhydrase	Energy metabolism
	BPSL1277	-1.32575	0.147171	0.408927	putative ABC transport system, membrane protein (possibly iron-related)	Transport and binding proteins	Cations and iron carrying compounds
	BPSL1278	-1.25719	0.0679926	0.341882	putative ABC transport system, iron-binding exported protein	Transport and binding proteins	Cations and iron carrying compounds
	BPSL1446	-1.31419	0.487137	0.955463	hypothetical protein	Unknown function
	BPSL1474	-1.07919	-0.263133	0.0648875	hypothetical protein	Unknown function
	BPSL1527	-1.22006	0.061838	0.497982	putative transcription accessory protein	Regulatory functions	Protein interactions
	BPSL1717	-1.31852	0.342966	-0.0974944	hypothetical protein	Unknown function
	BPSL1718	-1.27688	0.37219	-0.106128	hypothetical protein	Unknown function
	BPSL1719	-1.37307	-0.168197	-0.249861	putative kinase	Unknown function
	BPSL1825	-1.26218	-0.149214	0.0845179	putative ABC transport system, permease protein	Transport and binding proteins	Carbohydrates, organic alcohols, and acids
	BPSL1872	-1.43498	0.0436509	0.712227	putative N-acetylmuramoyl-L-alanine amidase	Cell envelope	Biosynthesis and degradation of murein sacculus and peptidoglycan
	BPSL2015	-1.38015	-0.0860414	0.0532226	putative membrane attached glycosyl hydrolase	Central intermediary metabolism	Amino sugar and nucleotide sugar metabolism
	BPSL2285	-1.27371	0.153116	0.0925416	chaperone protein HscA	Central intermediary metabolism	Fe-S cluster assembly (ISC)
	BPSL2286	-1.1316	0.235788	0.0145772	co-chaperone HscB	Central intermediary metabolism	Fe-S cluster assembly (ISC)
	BPSL2289	-1.30343	0.160297	0.0293742	cysteine desulfurase	Central intermediary metabolism	Fe-S cluster assembly (ISC)
	BPSL2452	-1.22294	0.101886	0.0358268	putative ribonuclease E	RNA metabolism	RNA processing
	BPSL2470	-2.50135	0.0784912	0.803484	long-chain acyl-CoA thioester hydrolase	Fatty acid and phospholipid metabolism
	BPSL2534	-2.03339	-0.215789	-0.209077	citrate-proton symporter	Transport and binding proteins	Carbohydrates, organic alcohols, and acids
	BPSL2608	-2.67167	-0.0269911	0.362532	ABC transporter, ATP-binding component	Transport and binding proteins	Carbohydrates, organic alcohols, and acids
	BPSL2609	-3.21181	-0.214596	0.205642	ABC transporter, membrane permease	Transport and binding proteins	Carbohydrates, organic alcohols, and acids
	BPSL2610	-3.49108	-0.347688	0.277522	ABC transporter, membrane permease	Transport and binding proteins	Carbohydrates, organic alcohols, and acids
	BPSL2611	-3.27416	0.275801	0.896317	maltose-binding protein	Transport and binding proteins	Carbohydrates, organic alcohols, and acids
	BPSL2612	-1.7401	-0.0463012	0.0420766	glucose-6-phosphate 1-dehydrogenase	Energy metabolism	Pentose phosphate pathway
	BPSL2613	-2.18632	0.203385	0.0753981	6-phosphogluconolactonase	Energy metabolism	Pentose phosphate pathway
	BPSL2614	-2.31956	0.12117	0.248323	glucokinase	Energy metabolism	Glycolysis/gluconeogenesis
	BPSL2615	-1.9217	-0.453762	0.256787	ABC transporter, substrate binding component	Transport and binding proteins	Amino acids, peptides and amines
	BPSL2616	-1.80184	-0.451591	0.0897607	putative ABC-family amino acid transporter, permease component	Transport and binding proteins	Amino acids, peptides and amines
	BPSL2617	-1.43745	-0.274908	0.241847	putative ABC-family amino acid transporter, ATP-binding component	Transport and binding proteins	Amino acids, peptides and amines
	BPSL2630	-1.58031	0.498214	0.661778	putative lipoprotein	Cell envelope	Other
	BPSL2704	-1.16609	0.289893	0.467522	putative OmpW-family exported protein	Cell envelope	Other
	BPSL2715	-1.47308	0.588837	1.08648	putative lipoprotein	Cell envelope	Biosynthesis and degradation of murein sacculus and peptidoglycan
	BPSL2727	-2.09925	0.121564	-0.0836318	putative xanthine dehydrogenase large subunit	Central intermediary metabolism	Other
	BPSL2728	-2.13663	0.186333	-0.0823896	xanthine dehydrogenase	Central intermediary metabolism	Other
	BPSL2870	-1.35399	0.338862	0.313719	preprotein translocase subunit YajC	Protein fate	Protein and peptide secretion and trafficking
	BPSL2871	-1.17144	-0.174785	0.608294	protein export protein SecD	Protein fate	Protein and peptide secretion and trafficking
	BPSL2890	-1.07056	-0.0328205	0.165734	putative glutamate synthase	Amino acid biosynthesis	Glutamate family
	BPSL2930	-1.47831	0.397418	0.738288	putative gluconate permease	Transport and binding proteins	Amino acids, peptides and amines
	BPSL2931	-2.12023	0.215422	0.513231	KHG/KDPG aldolase	Energy metabolism	Pentose phosphate pathway
	BPSL2932	-1.89782	-0.00338605	0.286287	phosphogluconate dehydratase	Energy metabolism	Pentose phosphate pathway
	BPSL2983	-1.37449	0.129099	0.875939	acetyl-CoA carboxylase	Fatty acid and phospholipid metabolism	Biosynthesis
	BPSL2984	-1.27139	-0.0508322	0.829199	acetyl-CoA carboxylase	Fatty acid and phospholipid metabolism	Biosynthesis
	BPSL3156	-1.22471	0.0144517	-0.36095	hypothetical protein	RNA metabolism	RNA processing
	BPSL3157	-1.87946	-0.065937	-0.25307	putative sodium:amino acid symporter	Transport and binding proteins	Amino acids, peptides and amines
	BPSL3239	-2.03269	0.631042	1.11477	4-hydroxyphenylpyruvate dioxygenase	Energy metabolism	Amino acids and amines
	BPSL3333	-1.20504	-0.301952	-0.0291796	acid phosphatase	Central intermediary metabolism	Phosphate meta
	BPSL3369	-1.29816	0.216771	0.912793	acetaldehyde dehydrogenase	Energy metabolism	Amino acids and amines
	BPSS0141	-1.40532	-0.137426	0.419214	sugar ABC transport system, membrane protein	Transport and binding proteins	Carbohydrates, organic alcohols, and acids
	BPSS0144	-3.03547	0.21508	0.830841	amylase	Energy metabolism	Starch and sucrose metabolism
	BPSS0206	-2.2082	0.359699	0.358733	probable methylisocitrate lyase	Energy metabolism	Methylcitrate cycle
	BPSS0207	-1.83601	0.21238	0.618287	citrate synthase	Energy metabolism	Methylcitrate cycle
	BPSS0208	-1.76487	0.163708	0.572907	aconitate hydratase	Energy metabolism	Methylcitrate cycle
	BPSS0209	-1.50648	-0.0942741	0.604961	hypothetical protein	Unknown function
	BPSS0492	-1.15329	0.726727	1.06587	alkyl hydroperoxide reductase protein	Cellular processes	Detoxification
	BPSS0516	-1.48585	-0.277861	0.308801	hypothetical protein	Unknown function
	BPSS0517	-1.43175	-0.152598	0.0959236	hypothetical protein	Unknown function
	BPSS0518	-2.32097	0.0630243	0.445628	type VI secretion system secreted protein Hcp |	Cellular processes	Pathogenesis
	BPSS0519	-2.01365	-0.198152	0.0378875	type VI secretion system protein ImpF	Cellular processes	Pathogenesis
	BPSS0523	-1.60296	-0.544672	-0.0628081	type VI secretion system secreted protein VgrG	Cellular processes	Pathogenesis
	BPSS0528	-1.36982	0.147405	0.227646	hypothetical protein	Unknown function
	BPSS0543	-1.18664	-0.00448071	-0.0264051	levansucrase precursor	Unknown function
	BPSS0563	-2.09579	0.0364644	0.1193	aminopeptidase	Protein fate	Degradation of proteins, peptides, and glycopeptides
	BPSS0564	-1.99393	-0.0497673	0.0060846	thermolysin metallopeptidase	Protein fate	Degradation of proteins, peptides, and glycopeptides
	BPSS0580	-1.46726	0.13428	0.467326	subfamily M23A unassigned peptidase	Protein fate	Degradation of proteins, peptides, and glycopeptides
	BPSS0617	-1.33231	0.450547	0.0824019	acyl-CoA dehydrogenase	Fatty acid and phospholipid metabolism	Degradation
	BPSS0618	-1.3605	0.725472	0.409867	AMP-binding enzyme	Energy metabolism	Sugars
	BPSS0619	-1.2096	0.82336	0.387129	methylmalonate-semialdehyde dehydrogenase	Amino acid metabolism	Valine, leucine and isoleucine degradation
	BPSS0646	-1.63356	1.04156	0.426158	hypothetical protein	Unknown function
	BPSS0690	-2.03943	0.57798	0.425009	hypothetical protein	Unknown function
	BPSS0807	-1.76369	0.155253	-0.0946536	aromatic amino acid transport protein	Transport and binding proteins	Amino acids, peptides and amines
	BPSS0889	-1.04903	0.469213	0.430647	calcineurin-like phosphoesterase	Unknown function
	BPSS0890	-1.6272	0.93896	1.07366	3-hydroxypropanoate dehydrogenase	Purines, pyrimidines, nucleosides, and nucleotides	Pyrimidine metabolism
	BPSS0924	-1.93246	0.916003	0.416816	hypothetical protein	Unknown function
	BPSS0925	-1.68567	0.786565	-0.18527	short chain dehydrogenase	Unknown function
	BPSS0926	-1.63497	0.800492	-0.10588	flavin-binding monooxygenase-like protein	Unknown function
	BPSS0975	-1.36832	-0.236494	-0.12954	hypothetical protein	Regulatory functions	DNA interactions
	BPSS0976	-1.05934	-0.0925896	0.0315474	gluconate dehydrogenase subunit	Energy metabolism	Pentose phosphate pathway
	BPSS1094	-1.52747	0.00230267	0.0761242	hypothetical protein	Unknown function
	BPSS1357	-1.45239	0.258389	-0.0442931	MFS sugar transporter	Transport and binding proteins	Carbohydrates, organic alcohols, and acids
	BPSS1494	-1.44	0.323707	-0.653291	two-component response regulator protein	Cellular processes	Pathogenesis
	BPSS1512	-1.6351	-0.0129208	-0.575213	hypothetical protein	Unknown function
	BPSS1516	-1.4732	-0.21526	-0.400498	hypothetical protein	Cellular processes	Pathogenesis
	BPSS1521	-1.51842	0.0817202	-0.560473	hypothetical protein	Cellular processes	Pathogenesis
	BPSS1522	-1.89646	0.0538701	-0.673434	two-component response regulator	Cellular processes	Pathogenesis
	BPSS1523	-2.1259	0.072085	-0.730496	chaperone	Cellular processes	Pathogenesis
	BPSS1524	-2.36935	-0.186412	-0.695454	intercellular spread protein	Cellular processes	Pathogenesis
	BPSS1525	-1.38475	-0.356832	-0.77696	G-nucleotide exchange factor	Cellular processes	Pathogenesis
	BPSS1526	-1.71266	-0.180562	-0.901461	invasion protein	Cellular processes	Pathogenesis
	BPSS1527	-1.37367	-0.301389	-1.02675	acyl carrier protein	Cellular processes	Pathogenesis
	BPSS1528	-1.6834	-0.057918	-0.951352	hypothetical protein	Cellular processes	Pathogenesis
	BPSS1529	-1.784	-0.379148	-0.770976	membrane antigen	Cellular processes	Pathogenesis
	BPSS1530	-1.66212	-0.43378	-1.13004	HNS-like regulatory protein	Cellular processes	Pathogenesis
	BPSS1531	-1.71315	-0.644542	-1.0804	cell invasion protein	Cellular processes	Pathogenesis
	BPSS1532	-1.9207	-0.413515	-0.960732	cell invasion protein	Cellular processes	Pathogenesis
	BPSS1533	-1.72599	-0.109384	-0.69783	surface presentation of antigens protein	Cellular processes	Pathogenesis
	BPSS1535	-1.25897	-0.222511	-0.171508	surface presentation of antigens protein	Cellular processes	Pathogenesis
	BPSS1536	-1.4911	-0.548783	-0.564107	surface presentation of antigens protein	Cellular processes	Pathogenesis
	BPSS1537	-1.66184	-0.602232	-0.668161	surface presentation of antigens protein	Cellular processes	Pathogenesis
	BPSS1538	-1.56114	-0.193122	-0.4672	surface presentation of antigens protein	Cellular processes	Pathogenesis
	BPSS1539	-1.41547	-0.0902177	-0.397367	hypothetical protein	Cellular processes	Pathogenesis
	BPSS1540	-1.76811	-0.226442	-0.82142	hypothetical protein	Cellular processes	Pathogenesis
	BPSS1541	-1.62229	-0.995196	-0.897341	type III secretion system ATPase	Cellular processes	Pathogenesis
	BPSS1550	-1.52196	-1.02488	-0.935792	Type III secretion system protein	Cellular processes	Pathogenesis
	BPSS1551	-1.55061	-0.533454	-0.777332	Type III secretion system protein	Cellular processes	Pathogenesis
	BPSS1552	-1.36563	-0.388623	-0.591836	Type III secretion system protein	Cellular processes	Pathogenesis
	BPSS1724	-1.14177	0.0118156	0.126106	hypothetical protein	Unknown function
	BPSS1725	-1.08471	0.338258	-0.000333659	2-methylcitrate dehydratase	Energy metabolism	Methylcitrate cycle
	BPSS1824	-1.26766	0.585703	0.450112	AraC-family transcriptional regulator	Regulatory functions	DNA interactions
	BPSS1840	-1.16439	0.229574	0.560669	N-acetylmuramoyl-L-alanine amidase	Cell envelope	Biosynthesis and degradation of murein sacculus and peptidoglycan
	BPSS1914	-1.57036	0.142784	0.251094	hypothetical protein	Unknown function
	BPSS2129	-1.08853	0.378587	0.427459	hypothetical protein	Unknown function
	BPSS2341	-1.15667	0.346842	0.329157	esterase	Unknown function
6. genes dependent by: NarL	BPSL0347	0.379405	1.16158	0.265939	insertion element protein	DNA metabolism
	BPSL0848	0.831709	1.36244	0.726242	hypothetical protein	Unknown function
	BPSL1393	0.372356	1.14004	1.50093	putative exported avidin family protein	Unknown function
	BPSL1400	-0.089946	1.39782	1.22644	putative MarR-family transcriptional regulator	Regulatory functions	DNA interactions
	BPSL1411	-0.381877	1.28744	0.847391	putative acyl-CoA thioesterase precursor	Fatty acid and phospholipid metabolism	Degradation
	BPSL1623	0.0899387	1.30272	0.606447	subfamily S9C non-peptidase homologue	Unknown function
	BPSL2213	-0.423017	1.09379	0.891614	hypothetical protein	Unknown function
	BPSL2214	-0.165483	1.08748	1.02764	argininosuccinate lyase	Amino acid biosynthesis	Glutamate family
	BPSS0212	-0.623768	1.10916	1.62267	hypothetical protein	Unknown function
	BPSS0213	-0.608879	1.08058	1.61866	hypothetical protein	Unknown function
	BPSS0370	-0.450927	1.20561	0.375785	glutamate racemase	Cell envelope	Biosynthesis and degradation of murein sacculus and peptidoglycan
	BPSS0427	-0.626656	1.31387	1.33549	O-acetyl transferase (O-antigen-related)	Cell envelope	Biosynthesis and degradation of surface polysaccharides and lipopolysaccharides
	BPSS0766	-0.354944	1.0935	0.965412	voltage gated chloride channel	Transport and binding proteins	Anions
	BPSS0883	-0.461625	1.19659	0.519425	GTP cyclohydrolase II	Biosynthesis of cofactors, prosthetic groups, and carriers	Riboflavin, FMN, and FAD
	BPSS0886	-0.78497	1.45179	0.829704	hypothetical protein	Unknown function
	BPSS0914	-0.066542	1.72318	0.770711	hypothetical protein	Unknown function
	BPSS1190	-0.904195	1.61265	0.841028	monooxygenase	Unknown function	Enzymes of unknown specificity
	BPSS1192	-0.796526	1.47678	0.669659	hypothetical protein	Cellular processes	Biosynthesis of natural products
	BPSS1193	-0.935571	1.38735	0.583097	non-ribosomal peptide/polyketide synthase	Cellular processes	Biosynthesis of natural products
	BPSS1194	-0.793643	1.10705	0.182699	peptide synthase/polyketide synthase	Cellular processes	Biosynthesis of natural products
	BPSS1195	-0.744478	1.2496	0.552531	non-ribosomal peptide synthase	Cellular processes	Biosynthesis of natural products
	BPSS1196	-0.550428	1.03356	0.413473	SyrP-like protein	Cellular processes	Biosynthesis of natural products
	BPSS1197	-0.662875	1.08796	0.239128	non-ribosomal peptide synthase	Cellular processes	Biosynthesis of natural products
	BPSS1214	-0.243746	1.5416	1.15719	transcriptional regulator	Regulatory functions	DNA interactions
	BPSS1455	-0.243694	1.20546	0.97444	hypothetical protein	Unknown function
	BPSS1472	0.0262922	1.0828	0.91758	transposase	Mobile and extrachromosomal element functions	Transposon functions
	BPSS1754	-0.600743	1.25625	0.989774	hypothetical protein	Unknown function
	BPSS1923	1.27665	1.42487	1.02513	hypothetical protein	Unknown function
	BPSS1942	0.195385	1.36319	1.03307	hypothetical protein	Unknown function
	BPSS2080	-0.196856	1.3726	1.08375	hypothetical protein	Unknown function
	BPSS2087	-0.275622	1.05635	1.0067	LacI family regulatory protein	Regulatory functions	DNA interactions
	BPSS2287	1.01599	1.54124	0.769402	hypothetical protein	Unknown function
	BPSL0032	-0.265812	-1.15912	-0.114271	flagellar biosynthetic protein	Cellular processes	Chemotaxis and motility
	BPSL0037	-0.370659	-1.11625	-0.363987	putative ATP-binding ABC transporter protein	Transport and binding proteins	Unknown substrate
	BPSL0041	0.0704647	-1.42217	-0.437075	outer membrane porin lipoprotein precursor	Cell envelope	Other
	BPSL0044	-0.164511	-1.11012	-0.271052	putative outer membrane porin protein	Cell envelope	Other
	BPSL0048	-0.28485	-1.13773	-0.103114	branched-chain amino acid transport system permease protein	Transport and binding proteins	Amino acids, peptides and amines
	BPSL0217	-0.0363359	-1.34756	-0.310663	hypothetical protein	Unknown function
	BPSL0290	-0.561684	-1.43018	-0.228782	hypothetical protein	Unknown function
	BPSL0291	-0.462632	-1.15955	-0.157408	hypothetical protein	Unknown function
	BPSL0295	0.204921	-1.19137	-0.0964545	putative natural resistance-associated macrophage protein	Cellular processes	Pathogenesis
	BPSL0435	-0.112401	-1.12965	0.0841055	ammonium transporter family protein	Transport and binding proteins	Cations and iron carrying compounds
	BPSL0468	-1.0103	-1.37001	-0.242449	putative branched-chain amino acid transport system / permease component	Transport and binding proteins	Amino acids, peptides and amines
	BPSL1288	-0.214201	-1.38035	-0.266817	putative lipoprotein	Cell envelope	Other
	BPSL1293	-0.173959	-1.29287	-0.568473	hypothetical protein	Unknown function
	BPSL1775	-0.605707	-1.40051	-0.319861	putative iron uptake receptor precursor	Transport and binding proteins	Iron acquisition
	BPSL1779	-0.585468	-1.17455	-0.175644	putative siderophore biosynthesis related ABC transport protein	Cellular processes	Biosynthesis of secondary metabolites
	BPSL2848	-0.135036	-1.1127	-0.227138	putative phosphonate transport protein PhnE	Transport and binding proteins	Phosphate and amino acid transporters
	BPSL2849	0.128739	-1.3975	-0.323114	putative phosphonates-binding periplasmic protein precursor	Transport and binding proteins	Phosphate and amino acid transporters
	BPSS0088	0.137618	-1.24946	-0.0623849	hypothetical protein	Unknown function
	BPSS0193	-0.128417	-1.12323	-0.331889	hypothetical protein	Unknown function
	BPSS1033	0.0880366	-1.15605	-0.0576548	ABC periplasmic-binding sugar transport protein	Transport and binding proteins	Unknown substrate
	BPSS1036	-0.036197	-1.21706	-0.194444	Acyl-CoA dehydrogenase	Unknown function
	BPSS1037	-0.123786	-1.14521	-0.389765	sugar transport protein	Transport and binding proteins	Carbohydrates, organic alcohols, and acids
	BPSS1263	-1.04043	-1.14331	-0.135105	hypothetical protein	Unknown function
	BPSS1434	-0.21761	-1.1437	0.170899	membrane-anchored cell surface protein	Cell envelope	Other
	BPSS1439	-0.0655511	-1.16068	0.0925698	hypothetical protein	Unknown function
	BPSS1548	-0.94744	-1.11744	-1.11509	Type III secretion system protein	Cellular processes	Pathogenesis
	BPSS1866	-0.27518	-1.07907	-0.0182134	lipoprotein	Cell envelope	Surface structures
	BPSS1886	-0.0522795	-1.11486	-0.115473	aromatic hydrocarbons catabolism-related dioxygenase	Amino acid biosynthesis	Aromatic amino acid family
	BPSS1974	0.136561	-1.26414	-0.0272118	lipoprotein	Cell envelope	Surface structures
	BPSS2186	-0.101027	-1.37823	-0.72036	pilus subunit protein	Cell envelope	Surface structures
	BPSS2188	-0.117943	-1.10229	-0.383819	hypothetical protein	Unknown function
	BPSS2192	-0.0680589	-1.26011	-0.364051	hypothetical protein	Unknown function
	BPSS2193	-0.0932043	-1.22687	-0.226195	hypothetical protein	Unknown function
	BPSS2197	-0.130092	-1.3451	-0.413707	hypothetical protein	Unknown function
	BPSS2201	-0.322929	-1.07806	-0.210889	hypothetical protein	Unknown function
	BPSS2214	-0.0294891	-1.23855	-0.351997	catalase HPII	Cellular processes	Detoxification
	BPSS2216	0.0671217	-1.54951	-0.348123	hypothetical protein	Unknown function
	BPSS2217	0.688138	-1.8467	-0.496322	hypothetical protein	Unknown function
	BPSS2218	-0.148252	-1.18543	-0.414108	DNA-directed RNA polymerase subunit N	Regulatory functions	Protein interactions
	BPSS2219	-0.064226	-1.19136	-0.0724374	lipoprotein	Cell envelope	Surface structures
	BPSS2220	0.0892452	-1.1183	-0.498499	hypothetical protein	Unknown function
	BPSS2221	-0.0870799	-1.29031	-0.502848	hypothetical protein	Unknown function
	BPSS2225	-0.175909	-1.36248	-0.51935	hypothetical protein	Unknown function
	BPSS2226	0.0532792	-2.06705	-0.23112	hypothetical protein	Unknown function
	BPSS2228	-0.60549	-1.33028	-0.122873	hypothetical protein	Unknown function
	BPSS2234	-0.0451704	-1.17458	-0.219973	transport related, membrane protein	Unknown function
	BPSS2235	-0.141319	-1.1569	-0.414136	Zinc-binding dehydrogenase	Unknown function
	BPSS2238	-0.0580359	-1.13931	-0.188187	short-chain dehydrogenase	Unknown function
	BPSS2239	-0.122678	-1.41875	-0.179321	hypothetical protein	Unknown function
	BPSS2244	-0.0913809	-1.34844	-0.392891	Transferase	Unknown function
	BPSS2251	-0.138966	-1.18955	-0.179802	LPS biosynthesis related transferase	Cell envelope	Biosynthesis and degradation of surface polysaccharides and lipopolysaccharides
	BPSS2252	-0.140439	-1.02393	-0.158778	LPS biosynthesis related glycosyltransferase	Cell envelope	Biosynthesis and degradation of surface polysaccharides and lipopolysaccharides
	BPSS2254	-0.170576	-1.37026	-0.163251	carbamoyltransferase	Unknown function
	BPSS2255	-0.153447	-1.25137	-0.239467	glycosyltransferase family 9 protein	Unknown function
	BPSS2258	-0.178251	-1.27757	-0.28764	hypothetical protein	Unknown function
	BPSS2259	-0.11419	-1.1853	-0.412747	fusion protein, ATP-binding transmembrane ABC transporter and regulatory protein	Transport and binding proteins	Unknown substrate
	BPSS2260	-0.0590028	-1.46285	-0.351599	hypothetical protein	Unknown function
	BPSS2261	0.0138885	-1.11374	-0.17909	phosphatidylserine decarboxylase	Fatty acid and phospholipid metabolism	Biosynthesis
	BPSS2269	-0.0538388	-1.13729	-0.192633	transcriptional regulator	Regulatory functions	DNA interactions
	BPSS2289	0.0570094	-1.15144	-0.0596759	porin protein	Transport and binding proteins	Unknown substrate
	BPSS2290	-0.00527938	-1.22109	-0.19414	AMP-binding enzyme	Fatty acid and phospholipid metabolism	Degradation
	BPSS2296	-0.345663	-1.22919	-0.125696	transport protein	Transport and binding proteins	Other
7. genes dependent by: CrpFNR	BPSL0249	-0.93456	0.218657	1.27685	putative periplasmic dipeptide transport protein	Transport and binding proteins	Amino acids, peptides and amines
	BPSL0252	0.147416	0.275682	2.09234	putative dipeptide transport system ATP-binding protein	Transport and binding proteins	Amino acids, peptides and amines
	BPSL0253	-0.188553	0.0776351	1.65654	putative dipeptide transport system ATP-binding protein	Transport and binding proteins	Amino acids, peptides and amines
	BPSL0254	-0.351344	0.425034	1.36984	hypothetical protein	Unknown function
	BPSL0302	0.238754	0.165245	1.5372	putative cation transporting P-type ATPase	Transport and binding proteins	Detoxification
	BPSL0585	-0.105035	1.31384	1.38907	hypothetical protein	Unknown function
	BPSL0594	-0.3234	0.368164	1.22914	hypothetical protein	Unknown function
	BPSL0595	0.11108	0.571411	1.40438	hypothetical protein	Unknown function
	BPSL0707	-0.196174	0.789691	1.71985	hypothetical protein	Unknown function
	BPSL1359	0.583065	0.89953	1.63458	phosphate transport system, substrate-binding exported periplasmic protein	Transport and binding proteins	Anions
	BPSL1763	-0.398418	-0.165628	1.82206	putative exported chitinase	Central intermediary metabolism	Biosynthesis and degradation of polysaccharides
	BPSL2554	0.933421	0.231829	2.14378	hypothetical protein	Unknown function
	BPSL2665	-0.383485	0.736025	1.49608	lipopolysaccharide heptosyltransferase-1	Cell envelope	Biosynthesis and degradation of surface polysaccharides and lipopolysaccharides
	BPSS0032	0.635462	0.49116	5.23917	universal stress-related protein	Cellular processes	Adaptations to atypical conditions
	BPSS0278	0.134733	0.771038	1.63345	oxygenase	Unknown function
	BPSS0279	0.110575	0.909271	1.40093	rieske iron-sulfur protein	Energy metabolism	Unknown substrate
	BPSS0366	-0.542209	0.864593	2.38343	biopolymer transport protein	Transport and binding proteins	Unknown substrates
	BPSS0367	-0.73658	0.784049	2.46368	bipolymer transport protein	Transport and binding proteins	Unknown substrates
	BPSS0368	-0.156881	0.912661	2.20179	TonB-like transport protein	Transport and binding proteins	Unknown substrates
	BPSS0514	0.401154	0.263534	1.24287	acetyl-CoA hydrolase/transferase	Energy metabolism	TCA cycle
	BPSS0659	-0.00338378	0.750557	1.45709	hypothetical protein	Unknown function
	BPSS0666	-0.22585	0.676246	1.17187	collagenase	Cellular processes	Pathogenesis
	BPSS0763	0.387334	1.24853	1.47762	hypothetical protein	Unknown function
	BPSS1098	0.266983	0.602739	1.20966	hypothetical protein	Unknown function
	BPSS1203	0.728131	0.726341	2.59936	aspartate carbamoyltransferase	Purines, pyrimidines, nucleosides, and nucleotides	Pyrimidine metabolism
	BPSS1252	-0.406217	0.888259	1.35385	inner membrane transport protein	Transport and binding proteins	Unknown substrate
	BPSS1567	0.798518	0.339339	1.47234	hypothetical protein	Unknown function
	BPSS1685	-0.146617	1.00753	1.72248	lipopolysaccharide biosynthesis related membrane protein	Central intermediary metabolism	Biosynthesis and degradation of surface polysaccharides and lipopolysaccharides
	BPSS1728	1.41088	0.449007	1.56834	secretion/activator protein	Unknown function
	BPSS1765	0.773263	0.293447	1.19906	osmotic adaptation-related protein	Cellular processes	Adaptations to atypical conditions
	BPSS1774	1.08999	0.628127	1.80968	hypothetical protein	Unknown function
	BPSS1802	-0.336502	1.28581	1.51937	hypothetical protein	Unknown function
	BPSS2281	1.29165	0.422982	1.72892	PHB depolymerase	Central intermediary metabolism	other
	BPSL0689	0.135865	0.172212	-1.0395	hypothetical protein	Unknown function
	BPSL1059	0.972255	0.187809	-1.34437	hypothetical protein	Unknown function
	BPSL1060	0.491268	0.423565	-1.43542	hypothetical protein	Unknown function
	BPSL2743	-0.601122	0.587499	-1.24674	putative oxidoreductase	Unknown function
	BPSL2909	-0.0260454	0.0352417	-1.3236	iron-sulfur cluster insertion protein ErpA	Central intermediary metabolism	Fe-S cluster assembly
	BPSL3040	-0.594272	0.177965	-1.26142	enoyl-CoA hydratase	Fatty acid and phospholipid metabolism	Degradation
	BPSL3042	-0.91072	-0.176185	-1.92168	acetyl-CoA acetyltransferase	Central intermediary metabolism	phenylacetic acid degradation
	BPSL3043	-0.843465	-0.0231287	-1.91953	enoyl-CoA hydratase	Central intermediary metabolism	phenylacetic acid degradation
	BPSL3044	-0.839315	0.0650867	-1.74277	phenylacetic acid degradation protein PaaI	Central intermediary metabolism	phenylacetic acid degradation
	BPSS0030	-0.341836	0.513119	-1.93179	chromosome replication initiation inhibitor protein	Regulatory functions
	BPSS0275	-0.979674	-0.110255	-1.89704	acetyl-CoA acetyltransferase	Central intermediary metabolism	beta-ketoadipate metabolism
a - According to KEGG (Kyoto Encyclopedia of Genes and Genomes) annotations.
b - Values were obtained from DNA microarray experiments and are the log2 ratios as mentioned. Non-significant values are written in smaller letters and italic. Positive values mean inductions and negative values repressions of the respective genes in the wild type strain E8 compared to the respective mutant strain. Crossed-out values of BPSL0202 (regA), BPSL2314 (narL) and BPSS0031 (fnr) are non…
