# Supplementary material for: RegAB Homolog of Burkholderia pseudomallei is the Master Regulator of Redox Control and involved in Virulence
Source: PLoS Pathog. 2021 May 28;17(5):e1009604. doi: 10.1371/journal.ppat.1009604 (PMC8191878; doi:10.1371/journal.ppat.1009604)
Supplement: S3 Table — (XLSX) [file ppat.1009604.s013.xlsx]

## Sheet: table S3
transposon mutant	locus	Tn5 insertion site [bases]	definition [KEGG]
20:92	BPSL0201	242	two-component system, sensor histidine kinase RegB
02:91	BPSL3058	473	thiol:disulfide interchange protein DsbC
07:10	BPSL3181	31	cytochrome c
12:12	BPSL3319	183	flagelin
14:28	BPLS0117	278	putative LysR family transcriptional regulator
15:47	BPSL3185	277	putative periplasmic cytochrome biogenesis protein
18:28	BPSL2351	1980	putative membrane protein
18:67	BPSS2030	165	putative short-chain dehydrogenase
18:75	BPSL2980	320	conserved hypothetical protein
18:84	BPSL3421	310	putative LysR-family transcriptional regulator
19:27	BPSL0080	1277	TrmE putative tRNA modification GTPase
19:71	BPSL2366	227	putative oxygen-independent coproporphyrinogen oxidase
20:24	BPSL2365	552	putative regulatory protein
05:32	BPSL2454	323	molybdopterin-guanine dinucleotide biosynthesis protein A
09:34	BPSL2453	928	putative molybdenum cofactor biosynthesis protein A
13:51	BPSS1788	132	putative molybdenum transport-related, ATP-binding protein
